# Supplementary material for: Compressed variance component mixed model reveals epistasis associated with flowering in Arabidopsis
Source: Front Plant Sci. 2024 Jan 8;14:1283642. doi: 10.3389/fpls.2023.1283642 (PMC10800901; doi:10.3389/fpls.2023.1283642)
Supplement: Supplementary Data Sheet — All the phenotypic values of the traits and all the marker genotypes, which are derived from Atwell et al. Nature 2010; 465(7298), 627-631. [file DataSheet_1.zip]

Archive with 4 entries (4 files):
- genotype.bed
- genotype.bim
- genotype.fam
- phenotype.csv
