# Supplementary material for: Compressed variance component mixed model reveals epistasis associated with flowering in Arabidopsis
Source: Front Plant Sci. 2024 Jan 8;14:1283642. doi: 10.3389/fpls.2023.1283642 (PMC10800901; doi:10.3389/fpls.2023.1283642)
Supplement: Supplementary Data Sheet — All the phenotypic values of the traits and all the marker genotypes, which are derived from Atwell et al. Nature 2010; 465(7298), 627-631. [file DataSheet_1.zip › genotype.bim]

1	SNP1	0	657	T	C
1	SNP2	0	3102	G	A
1	SNP3	0	4648	A	C
1	SNP4	0	4880	T	C
1	SNP5	0	5975	G	T
1	SNP6	0	6063	T	C
1	SNP7	0	6449	C	T
1	SNP8	0	6514	C	T
1	SNP9	0	6603	C	T
1	SNP10	0	6768	G	A
1	SNP11	0	7601	T	C
1	SNP12	0	8193	A	G
1	SNP13	0	8617	A	G
1	SNP14	0	10219	A	T
1	SNP15	0	10449	T	A
1	SNP16	0	10969	G	A
1	SNP17	0	11493	A	G
1	SNP18	0	11696	A	C
1	SNP19	0	12584	A	C
1	SNP20	0	12659	C	A
1	SNP21	0	13045	C	T
1	SNP22	0	14385	A	T
1	SNP23	0	19819	T	A
1	SNP24	0	20892	C	A
1	SNP25	0	21043	T	A
1	SNP26	0	21128	T	A
1	SNP27	0	22522	G	C
1	SNP28	0	23838	T	A
1	SNP29	0	25315	G	A
1	SNP30	0	25365	T	C
1	SNP31	0	25773	T	C
1	SNP32	0	26288	T	A
1	SNP33	0	27265	C	T
1	SNP34	0	28948	T	C
1	SNP35	0	28978	A	C
1	SNP36	0	29291	A	G
1	SNP37	0	30529	A	G
1	SNP38	0	30683	T	A
1	SNP39	0	31515	G	A
1	SNP40	0	31926	A	G
1	SNP41	0	32210	T	C
1	SNP42	0	32807	A	G
1	SNP43	0	34125	A	G
1	SNP44	0	34599	C	G
1	SNP45	0	35856	C	T
1	SNP46	0	37072	G	T
1	SNP47	0	38946	C	A
1	SNP48	0	39751	T	G
1	SNP49	0	41178	G	A
1	SNP50	0	41427	A	G
1	SNP51	0	41887	G	A
1	SNP52	0	44567	C	A
1	SNP53	0	45075	T	A
1	SNP54	0	45105	C	G
1	SNP55	0	45580	A	T
1	SNP56	0	45683	T	C
1	SNP57	0	46373	C	T
1	SNP58	0	46499	A	G
1	SNP59	0	46912	A	G
1	SNP60	0	46935	C	T
1	SNP61	0	47577	G	A
1	SNP62	0	47692	G	T
1	SNP63	0	48118	A	G
1	SNP64	0	48181	T	C
1	SNP65	0	49080	C	T
1	SNP66	0	51392	A	C
1	SNP67	0	51706	A	T
1	SNP68	0	51878	C	A
1	SNP69	0	52202	C	A
1	SNP70	0	53183	T	G
1	SNP71	0	53729	T	C
1	SNP72	0	53901	A	G
1	SNP73	0	55684	C	T
1	SNP74	0	57136	T	G
1	SNP75	0	57686	C	A
1	SNP76	0	59637	A	G
1	SNP77	0	60083	G	T
1	SNP78	0	60772	C	G
1	SNP79	0	61122	T	A
1	SNP80	0	61266	T	A
1	SNP81	0	61405	T	A
1	SNP82	0	61661	T	C
1	SNP83	0	62259	A	T
1	SNP84	0	62935	G	C
1	SNP85	0	63084	T	A
1	SNP86	0	63645	C	G
1	SNP87	0	63759	G	A
1	SNP88	0	63915	G	C
1	SNP89	0	64149	G	A
1	SNP90	0	64651	G	A
1	SNP91	0	68340	T	G
1	SNP92	0	68880	A	G
1	SNP93	0	69311	C	G
1	SNP94	0	70933	C	T
1	SNP95	0	71326	G	T
1	SNP96	0	71348	T	C
1	SNP97	0	71868	A	C
1	SNP98	0	72138	A	T
1	SNP99	0	72756	G	C
1	SNP100	0	72894	T	C
1	SNP101	0	72924	A	G
1	SNP102	0	73047	T	G
1	SNP103	0	73467	T	G
1	SNP104	0	73691	T	C
1	SNP105	0	73851	A	G
1	SNP106	0	73989	A	G
1	SNP107	0	74169	G	C
1	SNP108	0	74707	T	C
1	SNP109	0	75481	T	C
1	SNP110	0	75721	T	C
1	SNP111	0	75899	C	T
1	SNP112	0	76188	C	G
1	SNP113	0	76217	T	G
1	SNP114	0	76847	G	A
1	SNP115	0	76879	C	T
1	SNP116	0	76906	A	G
1	SNP117	0	77127	T	C
1	SNP118	0	77140	A	G
1	SNP119	0	77243	A	G
1	SNP120	0	77458	T	A
1	SNP121	0	78803	A	T
1	SNP122	0	78975	A	T
1	SNP123	0	79418	G	C
1	SNP124	0	80216	T	C
1	SNP125	0	80374	C	A
1	SNP126	0	80400	T	G
1	SNP127	0	80850	A	T
1	SNP128	0	81068	T	A
1	SNP129	0	81496	G	C
1	SNP130	0	81854	T	C
1	SNP131	0	81869	T	C
1	SNP132	0	82197	C	T
1	SNP133	0	82290	T	C
1	SNP134	0	83117	G	C
1	SNP135	0	83177	A	C
1	SNP136	0	83219	C	T
1	SNP137	0	84144	G	A
1	SNP138	0	84379	T	A
1	SNP139	0	84558	G	C
1	SNP140	0	85561	C	A
1	SNP141	0	85860	C	G
1	SNP142	0	86656	C	T
1	SNP143	0	87060	A	G
1	SNP144	0	87791	C	G
1	SNP145	0	87985	T	C
1	SNP146	0	88300	C	T
1	SNP147	0	88658	A	G
1	SNP148	0	89312	G	T
1	SNP149	0	90606	G	T
1	SNP150	0	92353	T	C
1	SNP151	0	92507	T	A
1	SNP152	0	92866	T	C
1	SNP153	0	93562	G	T
1	SNP154	0	93740	T	C
1	SNP155	0	93800	A	G
1	SNP156	0	95018	G	C
1	SNP157	0	95225	G	A
1	SNP158	0	95386	C	A
1	SNP159	0	95749	C	G
1	SNP160	0	95962	A	T
1	SNP161	0	96521	T	C
1	SNP162	0	96726	T	C
1	SNP163	0	96770	A	C
1	SNP164	0	97473	T	C
1	SNP165	0	98317	G	T
1	SNP166	0	98617	T	C
1	SNP167	0	99001	T	C
1	SNP168	0	99456	A	G
1	SNP169	0	99757	A	G
1	SNP170	0	99785	G	A
1	SNP171	0	99805	A	C
1	SNP172	0	100267	A	T
1	SNP173	0	100314	C	T
1	SNP174	0	100501	G	A
1	SNP175	0	100832	G	C
1	SNP176	0	103175	G	C
1	SNP177	0	103453	T	G
1	SNP178	0	103654	G	C
1	SNP179	0	103749	T	G
1	SNP180	0	103963	T	A
1	SNP181	0	105029	A	C
1	SNP182	0	105282	G	A
1	SNP183	0	105894	C	G
1	SNP184	0	107585	T	C
1	SNP185	0	109472	T	C
1	SNP186	0	109627	T	C
1	SNP187	0	112907	A	G
1	SNP188	0	113076	A	G
1	SNP189	0	114187	T	G
1	SNP190	0	114648	T	C
1	SNP191	0	114737	C	A
1	SNP192	0	114915	C	T
1	SNP193	0	115320	G	T
1	SNP194	0	117199	C	A
1	SNP195	0	117379	T	A
1	SNP196	0	118192	C	A
1	SNP197	0	118441	A	G
1	SNP198	0	119003	T	C
1	SNP199	0	120328	G	C
1	SNP200	0	120376	G	T
1	SNP201	0	120456	G	A
1	SNP202	0	120787	T	C
1	SNP203	0	122005	G	C
1	SNP204	0	122503	G	A
1	SNP205	0	122809	A	G
1	SNP206	0	123313	C	G
1	SNP207	0	123924	A	T
1	SNP208	0	125155	G	A
1	SNP209	0	126251	A	G
1	SNP210	0	127093	T	C
1	SNP211	0	127891	T	C
1	SNP212	0	128116	A	G
1	SNP213	0	128366	A	G
1	SNP214	0	129025	T	C
1	SNP215	0	131281	T	C
1	SNP216	0	132276	G	A
1	SNP217	0	132773	A	C
1	SNP218	0	132898	A	G
1	SNP219	0	133144	T	G
1	SNP220	0	133186	C	T
1	SNP221	0	133607	C	A
1	SNP222	0	133626	C	A
1	SNP223	0	133701	G	A
1	SNP224	0	133794	G	A
1	SNP225	0	134063	C	A
1	SNP226	0	135519	G	A
1	SNP227	0	136188	C	T
1	SNP228	0	136211	T	A
1	SNP229	0	136399	T	G
1	SNP230	0	136467	T	C
1	SNP231	0	136773	A	G
1	SNP232	0	137104	C	T
1	SNP233	0	137134	A	G
1	SNP234	0	137545	A	G
1	SNP235	0	138060	C	T
1	SNP236	0	138335	A	G
1	SNP237	0	138627	T	C
1	SNP238	0	138875	C	A
1	SNP239	0	138989	A	G
1	SNP240	0	139393	A	C
1	SNP241	0	139832	C	T
1	SNP242	0	139991	G	T
1	SNP243	0	140005	G	C
1	SNP244	0	140671	T	C
1	SNP245	0	141411	G	T
1	SNP246	0	141556	A	T
1	SNP247	0	142940	G	T
1	SNP248	0	143199	G	C
1	SNP249	0	143272	A	T
1	SNP250	0	143471	A	C
1	SNP251	0	143509	C	G
1	SNP252	0	143704	C	G
1	SNP253	0	144331	A	C
1	SNP254	0	144392	T	G
1	SNP255	0	144410	G	T
1	SNP256	0	144832	A	G
1	SNP257	0	144872	A	G
1	SNP258	0	145457	A	C
1	SNP259	0	146220	G	T
1	SNP260	0	147220	G	T
1	SNP261	0	147236	G	T
1	SNP262	0	148601	C	G
1	SNP263	0	148990	T	A
1	SNP264	0	150430	A	T
1	SNP265	0	150457	C	A
1	SNP266	0	150992	C	T
1	SNP267	0	151942	C	A
1	SNP268	0	153104	G	T
1	SNP269	0	153232	T	A
1	SNP270	0	155442	G	T
1	SNP271	0	155984	A	C
1	SNP272	0	156619	T	C
1	SNP273	0	157491	C	T
1	SNP274	0	157974	T	C
1	SNP275	0	158134	A	G
1	SNP276	0	158305	A	G
1	SNP277	0	158640	A	G
1	SNP278	0	158910	G	C
1	SNP279	0	163082	G	A
1	SNP280	0	163492	A	G
1	SNP281	0	163569	C	A
1	SNP282	0	163766	T	C
1	SNP283	0	164085	T	C
1	SNP284	0	164310	C	G
1	SNP285	0	164375	A	T
1	SNP286	0	164393	G	C
1	SNP287	0	164553	A	G
1	SNP288	0	164679	C	T
1	SNP289	0	164815	A	T
1	SNP290	0	164969	G	T
1	SNP291	0	165386	G	C
1	SNP292	0	165397	A	G
1	SNP293	0	165625	T	C
1	SNP294	0	165766	C	T
1	SNP295	0	165984	C	T
1	SNP296	0	166030	C	G
1	SNP297	0	166386	A	G
1	SNP298	0	166850	G	T
1	SNP299	0	167493	A	G
1	SNP300	0	167692	G	T
1	SNP301	0	169429	T	A
1	SNP302	0	169883	A	T
1	SNP303	0	170066	C	T
1	SNP304	0	170122	T	C
1	SNP305	0	170319	A	C
1	SNP306	0	171538	G	A
1	SNP307	0	171664	C	T
1	SNP308	0	171736	G	C
1	SNP309	0	172182	G	T
1	SNP310	0	173042	C	G
1	SNP311	0	173373	T	G
1	SNP312	0	173531	G	C
1	SNP313	0	173644	A	C
1	SNP314	0	173963	A	T
1	SNP315	0	174791	T	C
1	SNP316	0	174829	G	A
1	SNP317	0	175125	T	G
1	SNP318	0	175723	G	T
1	SNP319	0	176636	G	T
1	SNP320	0	177232	G	A
1	SNP321	0	177611	C	A
1	SNP322	0	178094	A	C
1	SNP323	0	178636	A	C
1	SNP324	0	179209	T	G
1	SNP325	0	179332	C	T
1	SNP326	0	179597	A	G
1	SNP327	0	179753	C	A
1	SNP328	0	180123	T	A
1	SNP329	0	180336	C	T
1	SNP330	0	181466	T	A
1	SNP331	0	182057	C	G
1	SNP332	0	182696	G	C
1	SNP333	0	183655	A	C
1	SNP334	0	183690	T	G
1	SNP335	0	183848	G	C
1	SNP336	0	184074	C	T
1	SNP337	0	184847	C	A
1	SNP338	0	185264	G	T
1	SNP339	0	185783	C	T
1	SNP340	0	190481	G	A
1	SNP341	0	192020	C	T
1	SNP342	0	192523	C	T
1	SNP343	0	197163	T	A
1	SNP344	0	197462	C	T
1	SNP345	0	197480	G	A
1	SNP346	0	197787	A	G
1	SNP347	0	197963	C	T
1	SNP348	0	198087	C	T
1	SNP349	0	198236	A	C
1	SNP350	0	198389	C	G
1	SNP351	0	198692	T	C
1	SNP352	0	198923	T	A
1	SNP353	0	199485	T	G
1	SNP354	0	199514	C	T
1	SNP355	0	200612	T	C
1	SNP356	0	201086	T	C
1	SNP357	0	201650	G	T
1	SNP358	0	201754	C	T
1	SNP359	0	202392	G	A
1	SNP360	0	203023	G	T
1	SNP361	0	203108	C	T
1	SNP362	0	205622	C	G
1	SNP363	0	205710	A	G
1	SNP364	0	205871	T	G
1	SNP365	0	207062	G	C
1	SNP366	0	207099	A	G
1	SNP367	0	207154	A	G
1	SNP368	0	207187	T	A
1	SNP369	0	207938	A	G
1	SNP370	0	208251	T	G
1	SNP371	0	208851	T	G
1	SNP372	0	208903	C	G
1	SNP373	0	210424	T	A
1	SNP374	0	210823	A	T
1	SNP375	0	211861	C	A
1	SNP376	0	212440	A	C
1	SNP377	0	214841	C	G
1	SNP378	0	215174	A	T
1	SNP379	0	215591	C	T
1	SNP380	0	216233	C	T
1	SNP381	0	216654	G	A
1	SNP382	0	219412	A	G
1	SNP383	0	219840	A	G
1	SNP384	0	220127	A	G
1	SNP385	0	220860	C	T
1	SNP386	0	221441	G	T
1	SNP387	0	221965	A	G
1	SNP388	0	222616	G	A
1	SNP389	0	222932	A	G
1	SNP390	0	223037	T	C
1	SNP391	0	223306	C	G
1	SNP392	0	223623	T	C
1	SNP393	0	223752	A	G
1	SNP394	0	223800	T	C
1	SNP395	0	225129	G	A
1	SNP396	0	225675	C	T
1	SNP397	0	225936	G	A
1	SNP398	0	226046	T	A
1	SNP399	0	228318	G	C
1	SNP400	0	228432	C	T
1	SNP401	0	229618	A	G
1	SNP402	0	232666	C	T
1	SNP403	0	233534	G	T
1	SNP404	0	234710	A	C
1	SNP405	0	235122	G	A
1	SNP406	0	235189	G	C
1	SNP407	0	236680	A	G
1	SNP408	0	237838	A	G
1	SNP409	0	238042	A	C
1	SNP410	0	238792	T	C
1	SNP411	0	238928	A	G
1	SNP412	0	239657	A	T
1	SNP413	0	239739	G	T
1	SNP414	0	240061	A	G
1	SNP415	0	240180	G	T
1	SNP416	0	240440	C	G
1	SNP417	0	240478	C	T
1	SNP418	0	241299	T	G
1	SNP419	0	242504	T	C
1	SNP420	0	242603	T	C
1	SNP421	0	242678	A	G
1	SNP422	0	242911	T	C
1	SNP423	0	243012	T	C
1	SNP424	0	243303	C	T
1	SNP425	0	243470	T	C
1	SNP426	0	243574	T	C
1	SNP427	0	243619	A	G
1	SNP428	0	245038	G	A
1	SNP429	0	245112	A	C
1	SNP430	0	245435	G	C
1	SNP431	0	245558	T	C
1	SNP432	0	245788	G	T
1	SNP433	0	245871	T	A
1	SNP434	0	246084	T	A
1	SNP435	0	246174	T	C
1	SNP436	0	246425	C	T
1	SNP437	0	246561	C	T
1	SNP438	0	247065	C	A
1	SNP439	0	247357	A	T
1	SNP440	0	247484	T	C
1	SNP441	0	247683	A	G
1	SNP442	0	247814	C	T
1	SNP443	0	247850	A	G
1	SNP444	0	248261	A	T
1	SNP445	0	248737	A	C
1	SNP446	0	249083	C	A
1	SNP447	0	249256	T	C
1	SNP448	0	250096	A	G
1	SNP449	0	250479	T	A
1	SNP450	0	250624	T	A
1	SNP451	0	250718	T	C
1	SNP452	0	250934	C	T
1	SNP453	0	251145	A	T
1	SNP454	0	251256	G	A
1	SNP455	0	252095	C	T
1	SNP456	0	252243	T	G
1	SNP457	0	252841	G	A
1	SNP458	0	252953	A	G
1	SNP459	0	252967	C	G
1	SNP460	0	253289	A	G
1	SNP461	0	253378	A	G
1	SNP462	0	253940	C	T
1	SNP463	0	254004	C	G
1	SNP464	0	254311	A	T
1	SNP465	0	254380	A	G
1	SNP466	0	255333	A	C
1	SNP467	0	255849	C	T
1	SNP468	0	256039	C	A
1	SNP469	0	256194	A	G
1	SNP470	0	257452	T	A
1	SNP471	0	259953	C	G
1	SNP472	0	260010	A	C
1	SNP473	0	260496	A	T
1	SNP474	0	261240	G	A
1	SNP475	0	261416	A	C
1	SNP476	0	261830	C	A
1	SNP477	0	262205	A	G
1	SNP478	0	262864	G	C
1	SNP479	0	263787	C	T
1	SNP480	0	263895	C	T
1	SNP481	0	264845	C	A
1	SNP482	0	265099	A	T
1	SNP483	0	265611	G	C
1	SNP484	0	266159	G	T
1	SNP485	0	266510	T	C
1	SNP486	0	266733	T	G
1	SNP487	0	266943	C	G
1	SNP488	0	267251	T	C
1	SNP489	0	267352	T	C
1	SNP490	0	267394	T	G
1	SNP491	0	267458	G	A
1	SNP492	0	267925	C	A
1	SNP493	0	268235	T	A
1	SNP494	0	268853	T	A
1	SNP495	0	269283	T	G
1	SNP496	0	269680	T	C
1	SNP497	0	271416	T	C
1	SNP498	0	271873	A	G
1	SNP499	0	274180	A	T
1	SNP500	0	274842	A	G
1	SNP501	0	275147	A	G
1	SNP502	0	275504	A	C
1	SNP503	0	275624	C	T
1	SNP504	0	276649	C	T
1	SNP505	0	277226	A	G
1	SNP506	0	277389	C	T
1	SNP507	0	277613	T	C
1	SNP508	0	277659	T	A
1	SNP509	0	277847	A	T
1	SNP510	0	278080	G	A
1	SNP511	0	278383	T	C
1	SNP512	0	278674	A	C
1	SNP513	0	279435	G	C
1	SNP514	0	279531	C	T
1	SNP515	0	280584	C	A
1	SNP516	0	281038	C	T
1	SNP517	0	281312	T	C
1	SNP518	0	281863	G	A
1	SNP519	0	283155	T	C
1	SNP520	0	283751	A	G
1	SNP521	0	283900	C	T
1	SNP522	0	284444	G	C
1	SNP523	0	284815	C	T
1	SNP524	0	284989	G	A
1	SNP525	0	285111	G	A
1	SNP526	0	285729	A	G
1	SNP527	0	287160	C	T
1	SNP528	0	288548	G	A
1	SNP529	0	289260	C	T
1	SNP530	0	289857	G	A
1	SNP531	0	291135	T	C
1	SNP532	0	291602	G	T
1	SNP533	0	291796	A	G
1	SNP534	0	291938	A	G
1	SNP535	0	292013	T	G
1	SNP536	0	292239	T	C
1	SNP537	0	292468	T	C
1	SNP538	0	292520	A	G
1	SNP539	0	292581	A	G
1	SNP540	0	292637	A	G
1	SNP541	0	292671	T	C
1	SNP542	0	293313	C	A
1	SNP543	0	294899	A	T
1	SNP544	0	296724	C	T
1	SNP545	0	296776	C	A
1	SNP546	0	297946	T	G
1	SNP547	0	298086	A	G
1	SNP548	0	302575	T	G
1	SNP549	0	304281	A	G
1	SNP550	0	304565	C	G
1	SNP551	0	304984	C	A
1	SNP552	0	305362	C	A
1	SNP553	0	305431	G	A
1	SNP554	0	306240	A	G
1	SNP555	0	306663	T	C
1	SNP556	0	306874	T	G
1	SNP557	0	307266	T	C
1	SNP558	0	307847	C	A
1	SNP559	0	308370	T	A
1	SNP560	0	309185	T	G
1	SNP561	0	309970	T	G
1	SNP562	0	310925	G	A
1	SNP563	0	311064	C	G
1	SNP564	0	311610	A	G
1	SNP565	0	311769	A	G
1	SNP566	0	313381	C	G
1	SNP567	0	316941	A	T
1	SNP568	0	317357	T	A
1	SNP569	0	317402	A	C
1	SNP570	0	318255	C	T
1	SNP571	0	319963	T	G
1	SNP572	0	320474	A	G
1	SNP573	0	321016	A	G
1	SNP574	0	321057	T	A
1	SNP575	0	321615	A	T
1	SNP576	0	321897	G	A
1	SNP577	0	323072	T	C
1	SNP578	0	327241	T	C
1	SNP579	0	328445	A	T
1	SNP580	0	331177	T	C
1	SNP581	0	331771	A	G
1	SNP582	0	332266	C	T
1	SNP583	0	333482	G	C
1	SNP584	0	335469	T	A
1	SNP585	0	335990	A	G
1	SNP586	0	336311	G	A
1	SNP587	0	338382	A	C
1	SNP588	0	338744	G	T
1	SNP589	0	339305	T	C
1	SNP590	0	341196	C	T
1	SNP591	0	341924	C	T
1	SNP592	0	342259	G	T
1	SNP593	0	342966	C	G
1	SNP594	0	343125	G	C
1	SNP595	0	343449	A	G
1	SNP596	0	344235	T	G
1	SNP597	0	345567	G	C
1	SNP598	0	346038	A	G
1	SNP599	0	348970	G	A
1	SNP600	0	349310	C	A
1	SNP601	0	349489	T	A
1	SNP602	0	349786	T	G
1	SNP603	0	350432	T	G
1	SNP604	0	351212	G	C
1	SNP605	0	351393	C	A
1	SNP606	0	351689	A	G
1	SNP607	0	351832	A	G
1	SNP608	0	352602	A	G
1	SNP609	0	352807	G	A
1	SNP610	0	353031	T	C
1	SNP611	0	353230	C	A
1	SNP612	0	353328	A	C
1	SNP613	0	355246	A	G
1	SNP614	0	355316	C	G
1	SNP615	0	355397	T	C
1	SNP616	0	355976	G	A
1	SNP617	0	356907	C	G
1	SNP618	0	356942	C	A
1	SNP619	0	357001	T	A
1	SNP620	0	357481	T	C
1	SNP621	0	359382	C	T
1	SNP622	0	360888	C	T
1	SNP623	0	361200	C	T
1	SNP624	0	362150	A	C
1	SNP625	0	362211	A	G
1	SNP626	0	362763	G	A
1	SNP627	0	363510	A	T
1	SNP628	0	363817	A	T
1	SNP629	0	363886	A	T
1	SNP630	0	367150	T	C
1	SNP631	0	367218	A	G
1	SNP632	0	367914	G	C
1	SNP633	0	368476	G	A
1	SNP634	0	370670	C	G
1	SNP635	0	371410	C	G
1	SNP636	0	371484	A	T
1	SNP637	0	372172	A	T
1	SNP638	0	372205	T	A
1	SNP639	0	372809	C	G
1	SNP640	0	373097	C	T
1	SNP641	0	373685	C	A
1	SNP642	0	375468	A	G
1	SNP643	0	375499	A	T
1	SNP644	0	376976	T	G
1	SNP645	0	377334	G	T
1	SNP646	0	377825	T	C
1	SNP647	0	378101	T	C
1	SNP648	0	379604	C	T
1	SNP649	0	381773	A	T
1	SNP650	0	381817	G	T
1	SNP651	0	382112	T	G
1	SNP652	0	383526	G	A
1	SNP653	0	384584	T	C
1	SNP654	0	384674	G	T
1	SNP655	0	388705	C	A
1	SNP656	0	389095	G	A
1	SNP657	0	389215	C	A
1	SNP658	0	389577	C	G
1	SNP659	0	389853	T	C
1	SNP660	0	389949	T	C
1	SNP661	0	390211	A	T
1	SNP662	0	390415	C	T
1	SNP663	0	390542	C	A
1	SNP664	0	390744	T	G
1	SNP665	0	390770	A	C
1	SNP666	0	392131	C	T
1	SNP667	0	392316	G	T
1	SNP668	0	392462	G	T
1	SNP669	0	394129	A	G
1	SNP670	0	394552	C	T
1	SNP671	0	394881	G	C
1	SNP672	0	394901	T	C
1	SNP673	0	395107	G	A
1	SNP674	0	395368	A	C
1	SNP675	0	395787	A	T
1	SNP676	0	395878	A	G
1	SNP677	0	396021	A	T
1	SNP678	0	396130	C	G
1	SNP679	0	397173	T	C
1	SNP680	0	397698	C	T
1	SNP681	0	398592	A	T
1	SNP682	0	399766	A	T
1	SNP683	0	399920	G	C
1	SNP684	0	400145	T	G
1	SNP685	0	400593	A	C
1	SNP686	0	400701	T	A
1	SNP687	0	401107	A	G
1	SNP688	0	401762	C	G
1	SNP689	0	401894	G	A
1	SNP690	0	402676	C	A
1	SNP691	0	402866	A	G
1	SNP692	0	404038	T	C
1	SNP693	0	404108	G	A
1	SNP694	0	404407	C	G
1	SNP695	0	405583	A	C
1	SNP696	0	405740	T	G
1	SNP697	0	407205	A	T
1	SNP698	0	408649	A	G
1	SNP699	0	409707	A	C
1	SNP700	0	410187	T	G
1	SNP701	0	410242	G	A
1	SNP702	0	410463	A	G
1	SNP703	0	411663	C	G
1	SNP704	0	411774	G	C
1	SNP705	0	412423	C	T
1	SNP706	0	412683	T	C
1	SNP707	0	412823	T	A
1	SNP708	0	413335	A	G
1	SNP709	0	413471	A	T
1	SNP710	0	413800	G	T
1	SNP711	0	413817	G	T
1	SNP712	0	413954	A	C
1	SNP713	0	414067	T	C
1	SNP714	0	414212	G	A
1	SNP715	0	414360	G	A
1	SNP716	0	414453	A	G
1	SNP717	0	414782	C	T
1	SNP718	0	414962	T	C
1	SNP719	0	415139	C	G
1	SNP720	0	415297	G	T
1	SNP721	0	415468	T	C
1	SNP722	0	415588	C	T
1	SNP723	0	416491	A	C
1	SNP724	0	416711	T	A
1	SNP725	0	416915	A	C
1	SNP726	0	417004	C	T
1	SNP727	0	417193	T	A
1	SNP728	0	417318	G	C
1	SNP729	0	417733	T	C
1	SNP730	0	417956	A	T
1	SNP731	0	418434	G	T
1	SNP732	0	418615	T	G
1	SNP733	0	419133	A	T
1	SNP734	0	419950	G	A
1	SNP735	0	419964	A	C
1	SNP736	0	420248	A	G
1	SNP737	0	420648	G	T
1	SNP738	0	420866	A	G
1	SNP739	0	421839	A	C
1	SNP740	0	421914	T	C
1	SNP741	0	422095	C	A
1	SNP742	0	422239	A	C
1	SNP743	0	422491	G	T
1	SNP744	0	426854	A	G
1	SNP745	0	426998	C	G
1	SNP746	0	427069	G	A
1	SNP747	0	427539	G	A
1	SNP748	0	427813	G	T
1	SNP749	0	428014	A	G
1	SNP750	0	428839	C	T
1	SNP751	0	429221	A	G
1	SNP752	0	429505	A	T
1	SNP753	0	429703	A	T
1	SNP754	0	429730	T	A
1	SNP755	0	430076	G	T
1	SNP756	0	430462	C	A
1	SNP757	0	432102	G	C
1	SNP758	0	434306	G	C
1	SNP759	0	434319	T	C
1	SNP760	0	434620	C	A
1	SNP761	0	434762	A	G
1	SNP762	0	435313	G	C
1	SNP763	0	435399	C	A
1	SNP764	0	435420	G	T
1	SNP765	0	435473	T	G
1	SNP766	0	435555	G	A
1	SNP767	0	435737	A	G
1	SNP768	0	435815	T	A
1	SNP769	0	435990	G	C
1	SNP770	0	436113	T	C
1	SNP771	0	436331	A	T
1	SNP772	0	436638	C	A
1	SNP773	0	436777	T	G
1	SNP774	0	436962	A	G
1	SNP775	0	437174	G	A
1	SNP776	0	437189	G	A
1	SNP777	0	438106	G	C
1	SNP778	0	438386	A	G
1	SNP779	0	438541	A	T
1	SNP780	0	438688	A	G
1	SNP781	0	438929	T	G
1	SNP782	0	439434	G	A
1	SNP783	0	439785	T	C
1	SNP784	0	440140	C	T
1	SNP785	0	440434	C	T
1	SNP786	0	440910	T	C
1	SNP787	0	441699	A	G
1	SNP788	0	441892	T	C
1	SNP789	0	442025	T	C
1	SNP790	0	442244	C	T
1	SNP791	0	442271	A	G
1	SNP792	0	442513	T	C
1	SNP793	0	442725	G	T
1	SNP794	0	443412	C	T
1	SNP795	0	443513	C	T
1	SNP796	0	443677	A	G
1	SNP797	0	443853	C	T
1	SNP798	0	444206	G	A
1	SNP799	0	444250	G	T
1	SNP800	0	444540	G	A
1	SNP801	0	444601	A	C
1	SNP802	0	444632	T	A
1	SNP803	0	444646	G	T
1	SNP804	0	444960	G	T
1	SNP805	0	445079	C	T
1	SNP806	0	445233	A	T
1	SNP807	0	445336	C	A
1	SNP808	0	445370	C	T
1	SNP809	0	445505	T	A
1	SNP810	0	445576	G	T
1	SNP811	0	445797	T	G
1	SNP812	0	446022	A	C
1	SNP813	0	446183	T	C
1	SNP814	0	446628	C	G
1	SNP815	0	446756	A	T
1	SNP816	0	447293	A	G
1	SNP817	0	449510	G	A
1	SNP818	0	449560	G	C
1	SNP819	0	449689	G	A
1	SNP820	0	451464	C	G
1	SNP821	0	452718	G	C
1	SNP822	0	453120	G	A
1	SNP823	0	453993	T	G
1	SNP824	0	454505	C	T
1	SNP825	0	454535	G	C
1	SNP826	0	454792	A	T
1	SNP827	0	454953	G	A
1	SNP828	0	454975	T	A
1	SNP829	0	455765	C	A
1	SNP830	0	455996	C	T
1	SNP831	0	456097	C	T
1	SNP832	0	457036	C	T
1	SNP833	0	457096	C	G
1	SNP834	0	457129	C	T
1	SNP835	0	457444	T	C
1	SNP836	0	457815	G	T
1	SNP837	0	458348	A	G
1	SNP838	0	459037	C	G
1	SNP839	0	459541	C	T
1	SNP840	0	459880	G	T
1	SNP841	0	460157	G	C
1	SNP842	0	463226	G	C
1	SNP843	0	465096	C	T
1	SNP844	0	465237	G	A
1	SNP845	0	466372	A	T
1	SNP846	0	467200	T	C
1	SNP847	0	467322	C	A
1	SNP848	0	467517	C	G
1	SNP849	0	469995	G	C
1	SNP850	0	470665	A	G
1	SNP851	0	470901	A	C
1	SNP852	0	470978	T	A
1	SNP853	0	471611	A	T
1	SNP854	0	472391	A	G
1	SNP855	0	472498	G	A
1	SNP856	0	472732	T	C
1	SNP857	0	473601	T	C
1	SNP858	0	473632	G	A
1	SNP859	0	473759	A	G
1	SNP860	0	474387	T	G
1	SNP861	0	474406	T	C
1	SNP862	0	476225	A	T
1	SNP863	0	476254	A	T
1	SNP864	0	476544	C	T
1	SNP865	0	477037	G	A
1	SNP866	0	477287	G	A
1	SNP867	0	477309	A	G
1	SNP868	0	477628	T	C
1	SNP869	0	477663	T	A
1	SNP870	0	477876	T	C
1	SNP871	0	478552	G	A
1	SNP872	0	478577	T	A
1	SNP873	0	478667	C	A
1	SNP874	0	479147	C	T
1	SNP875	0	479508	A	T
1	SNP876	0	480303	T	C
1	SNP877	0	480540	C	T
1	SNP878	0	480884	G	A
1	SNP879	0	481814	A	T
1	SNP880	0	482966	C	A
1	SNP881	0	483006	T	G
1	SNP882	0	483463	C	G
1	SNP883	0	485242	C	T
1	SNP884	0	486440	G	C
1	SNP885	0	487641	C	T
1	SNP886	0	488426	G	T
1	SNP887	0	489664	A	G
1	SNP888	0	489844	T	A
1	SNP889	0	491042	T	C
1	SNP890	0	491701	T	C
1	SNP891	0	492528	G	C
1	SNP892	0	494725	G	C
1	SNP893	0	495164	A	G
1	SNP894	0	495372	T	G
1	SNP895	0	495626	C	G
1	SNP896	0	495988	A	G
1	SNP897	0	496730	T	G
1	SNP898	0	496957	A	C
1	SNP899	0	497166	A	T
1	SNP900	0	497991	T	A
1	SNP901	0	498836	C	A
1	SNP902	0	501627	T	A
1	SNP903	0	502669	A	G
1	SNP904	0	503836	T	A
1	SNP905	0	503930	A	G
1	SNP906	0	505029	A	G
1	SNP907	0	505239	T	A
1	SNP908	0	505948	G	A
1	SNP909	0	506716	G	A
1	SNP910	0	506757	C	A
1	SNP911	0	507419	T	C
1	SNP912	0	507706	C	G
1	SNP913	0	514658	G	A
1	SNP914	0	514679	A	T
1	SNP915	0	514894	G	C
1	SNP916	0	515126	T	C
1	SNP917	0	516438	C	G
1	SNP918	0	516613	A	T
1	SNP919	0	516944	C	A
1	SNP920	0	517553	C	A
1	SNP921	0	518652	C	T
1	SNP922	0	518782	G	C
1	SNP923	0	519069	A	G
1	SNP924	0	519222	A	T
1	SNP925	0	519387	C	A
1	SNP926	0	519456	C	G
1	SNP927	0	519471	T	C
1	SNP928	0	519537	T	C
1	SNP929	0	519672	A	G
1	SNP930	0	520098	G	A
1	SNP931	0	520313	A	C
1	SNP932	0	520997	A	G
1	SNP933	0	521183	T	G
1	SNP934	0	521480	T	C
1	SNP935	0	521985	C	G
1	SNP936	0	522045	G	C
1	SNP937	0	522223	A	G
1	SNP938	0	522600	C	A
1	SNP939	0	525870	G	A
1	SNP940	0	525927	A	C
1	SNP941	0	526370	A	T
1	SNP942	0	527208	A	T
1	SNP943	0	527584	A	T
1	SNP944	0	528019	C	T
1	SNP945	0	528433	A	C
1	SNP946	0	529253	T	C
1	SNP947	0	529635	T	C
1	SNP948	0	529667	T	A
1	SNP949	0	529908	A	G
1	SNP950	0	530008	A	G
1	SNP951	0	530445	A	G
1	SNP952	0	530553	A	T
1	SNP953	0	530821	G	C
1	SNP954	0	530910	T	C
1	SNP955	0	531014	A	T
1	SNP956	0	531179	G	C
1	SNP957	0	531247	G	A
1	SNP958	0	531523	T	A
1	SNP959	0	531716	A	T
1	SNP960	0	531836	G	A
1	SNP961	0	531856	G	A
1	SNP962	0	532048	G	T
1	SNP963	0	532225	T	G
1	SNP964	0	532428	C	G
1	SNP965	0	532586	C	T
1	SNP966	0	533517	T	C
1	SNP967	0	534195	T	G
1	SNP968	0	534357	A	C
1	SNP969	0	534432	G	A
1	SNP970	0	534798	T	G
1	SNP971	0	534863	C	T
1	SNP972	0	535460	A	T
1	SNP973	0	536564	A	T
1	SNP974	0	538503	T	C
1	SNP975	0	539103	A	T
1	SNP976	0	539464	T	C
1	SNP977	0	539658	G	A
1	SNP978	0	539733	G	A
1	SNP979	0	540058	G	T
1	SNP980	0	541751	G	T
1	SNP981	0	543148	C	T
1	SNP982	0	544068	T	C
1	SNP983	0	544813	T	C
1	SNP984	0	545171	C	T
1	SNP985	0	545770	T	C
1	SNP986	0	545856	T	A
1	SNP987	0	547263	G	A
1	SNP988	0	548319	C	T
1	SNP989	0	548483	A	G
1	SNP990	0	548999	G	T
1	SNP991	0	551983	C	T
1	SNP992	0	552777	T	G
1	SNP993	0	552796	T	C
1	SNP994	0	552933	G	A
1	SNP995	0	552985	G	A
1	SNP996	0	553285	C	T
1	SNP997	0	553789	C	G
1	SNP998	0	553991	T	A
1	SNP999	0	554693	C	T
1	SNP1000	0	555109	A	G
1	SNP1001	0	555609	C	T
1	SNP1002	0	557507	T	G
1	SNP1003	0	557564	G	C
1	SNP1004	0	557774	C	A
1	SNP1005	0	558220	A	G
1	SNP1006	0	558379	C	G
1	SNP1007	0	561585	A	G
1	SNP1008	0	562011	A	G
1	SNP1009	0	562625	T	G
1	SNP1010	0	562761	C	T
1	SNP1011	0	562975	C	T
1	SNP1012	0	564476	A	T
1	SNP1013	0	565080	G	T
1	SNP1014	0	565302	C	A
1	SNP1015	0	566941	G	A
1	SNP1016	0	567457	C	T
1	SNP1017	0	568429	G	C
1	SNP1018	0	568766	C	G
1	SNP1019	0	568924	G	T
1	SNP1020	0	569727	C	A
1	SNP1021	0	569745	G	C
1	SNP1022	0	569781	A	G
1	SNP1023	0	570322	T	G
1	SNP1024	0	571205	T	G
1	SNP1025	0	572053	T	G
1	SNP1026	0	572161	A	G
1	SNP1027	0	572328	G	A
1	SNP1028	0	572586	T	A
1	SNP1029	0	572643	G	A
1	SNP1030	0	572773	A	G
1	SNP1031	0	573738	C	A
1	SNP1032	0	574162	T	C
1	SNP1033	0	575678	T	C
1	SNP1034	0	577323	G	A
1	SNP1035	0	577493	T	A
1	SNP1036	0	577897	G	C
1	SNP1037	0	578991	T	G
1	SNP1038	0	579884	T	C
1	SNP1039	0	580914	T	A
1	SNP1040	0	581414	G	C
1	SNP1041	0	581476	G	C
1	SNP1042	0	581634	A	T
1	SNP1043	0	581969	G	A
1	SNP1044	0	582136	T	C
1	SNP1045	0	582166	G	C
1	SNP1046	0	583573	T	C
1	SNP1047	0	584008	T	A
1	SNP1048	0	584156	A	C
1	SNP1049	0	584213	C	A
1	SNP1050	0	584728	C	T
1	SNP1051	0	585048	G	T
1	SNP1052	0	585995	T	C
1	SNP1053	0	586205	A	G
1	SNP1054	0	586899	C	T
1	SNP1055	0	586941	A	G
1	SNP1056	0	587002	T	G
1	SNP1057	0	587094	T	C
1	SNP1058	0	587232	A	G
1	SNP1059	0	588464	T	C
1	SNP1060	0	589142	G	A
1	SNP1061	0	589688	G	A
1	SNP1062	0	590536	T	G
1	SNP1063	0	590666	C	A
1	SNP1064	0	590903	C	G
1	SNP1065	0	591584	C	A
1	SNP1066	0	592597	G	A
1	SNP1067	0	592867	A	G
1	SNP1068	0	593706	A	T
1	SNP1069	0	593807	A	T
1	SNP1070	0	593981	G	A
1	SNP1071	0	594036	T	G
1	SNP1072	0	594051	G	A
1	SNP1073	0	594166	C	T
1	SNP1074	0	594258	C	T
1	SNP1075	0	594446	C	G
1	SNP1076	0	594718	G	A
1	SNP1077	0	596257	G	A
1	SNP1078	0	596314	G	A
1	SNP1079	0	596487	C	A
1	SNP1080	0	597037	T	C
1	SNP1081	0	597076	C	G
1	SNP1082	0	597319	A	T
1	SNP1083	0	597595	A	C
1	SNP1084	0	597988	G	A
1	SNP1085	0	598774	T	A
1	SNP1086	0	599420	G	C
1	SNP1087	0	599461	G	C
1	SNP1088	0	599650	A	T
1	SNP1089	0	599730	T	C
1	SNP1090	0	600201	A	G
1	SNP1091	0	600306	C	T
1	SNP1092	0	600902	G	A
1	SNP1093	0	603851	T	C
1	SNP1094	0	603880	C	A
1	SNP1095	0	603998	T	C
1	SNP1096	0	604028	G	C
1	SNP1097	0	604589	T	G
1	SNP1098	0	604664	T	C
1	SNP1099	0	604849	C	G
1	SNP1100	0	605032	T	C
1	SNP1101	0	605176	T	A
1	SNP1102	0	605713	C	A
1	SNP1103	0	606019	G	T
1	SNP1104	0	606161	A	T
1	SNP1105	0	606267	A	T
1	SNP1106	0	606437	G	T
1	SNP1107	0	606579	T	C
1	SNP1108	0	606634	T	C
1	SNP1109	0	606705	C	G
1	SNP1110	0	606764	G	C
1	SNP1111	0	607355	G	A
1	SNP1112	0	607398	G	T
1	SNP1113	0	607706	A	C
1	SNP1114	0	607865	A	T
1	SNP1115	0	608068	G	C
1	SNP1116	0	608512	T	A
1	SNP1117	0	608689	T	C
1	SNP1118	0	608889	T	A
1	SNP1119	0	609094	G	A
1	SNP1120	0	609311	G	A
1	SNP1121	0	609446	G	A
1	SNP1122	0	610223	G	T
1	SNP1123	0	611089	A	G
1	SNP1124	0	612952	C	T
1	SNP1125	0	613195	C	T
1	SNP1126	0	614273	G	T
1	SNP1127	0	614977	C	A
1	SNP1128	0	615209	T	A
1	SNP1129	0	616458	T	C
1	SNP1130	0	616831	A	G
1	SNP1131	0	617071	G	A
1	SNP1132	0	617402	G	A
1	SNP1133	0	617873	G	T
1	SNP1134	0	619000	G	C
1	SNP1135	0	621036	T	A
1	SNP1136	0	621239	C	A
1	SNP1137	0	621591	T	A
1	SNP1138	0	622561	G	C
1	SNP1139	0	624063	A	G
1	SNP1140	0	624529	C	T
1	SNP1141	0	624775	C	A
1	SNP1142	0	625204	T	C
1	SNP1143	0	625432	A	G
1	SNP1144	0	625489	G	C
1	SNP1145	0	626351	A	G
1	SNP1146	0	626542	T	C
1	SNP1147	0	626569	G	A
1	SNP1148	0	627062	T	C
1	SNP1149	0	627925	G	T
1	SNP1150	0	628630	C	G
1	SNP1151	0	628685	G	T
1	SNP1152	0	628866	C	A
1	SNP1153	0	628954	G	T
1	SNP1154	0	630209	G	A
1	SNP1155	0	631754	A	C
1	SNP1156	0	631901	C	T
1	SNP1157	0	632372	A	G
1	SNP1158	0	632602	C	T
1	SNP1159	0	632799	G	T
1	SNP1160	0	632964	A	T
1	SNP1161	0	634228	T	C
1	SNP1162	0	634963	A	T
1	SNP1163	0	635670	A	C
1	SNP1164	0	635902	C	T
1	SNP1165	0	636788	T	C
1	SNP1166	0	637952	T	A
1	SNP1167	0	638653	G	A
1	SNP1168	0	642762	G	A
1	SNP1169	0	643447	A	G
1	SNP1170	0	643836	C	G
1	SNP1171	0	644148	C	A
1	SNP1172	0	644814	G	C
1	SNP1173	0	644974	T	C
1	SNP1174	0	645661	A	C
1	SNP1175	0	646492	G	A
1	SNP1176	0	646531	T	C
1	SNP1177	0	646558	G	A
1	SNP1178	0	648156	C	G
1	SNP1179	0	648705	A	C
1	SNP1180	0	648863	G	A
1	SNP1181	0	649160	C	T
1	SNP1182	0	650324	G	T
1	SNP1183	0	652281	G	A
1	SNP1184	0	652305	T	C
1	SNP1185	0	652684	G	T
1	SNP1186	0	654412	T	G
1	SNP1187	0	654548	G	C
1	SNP1188	0	655770	T	A
1	SNP1189	0	656193	T	C
1	SNP1190	0	657898	A	C
1	SNP1191	0	658051	T	C
1	SNP1192	0	658067	A	G
1	SNP1193	0	658413	C	T
1	SNP1194	0	660534	C	T
1	SNP1195	0	660755	G	T
1	SNP1196	0	662928	G	T
1	SNP1197	0	663182	T	A
1	SNP1198	0	663474	G	T
1	SNP1199	0	663522	G	T
1	SNP1200	0	663822	T	C
1	SNP1201	0	663874	G	T
1	SNP1202	0	664107	T	C
1	SNP1203	0	665064	C	T
1	SNP1204	0	666092	G	A
1	SNP1205	0	666158	A	G
1	SNP1206	0	666602	C	T
1	SNP1207	0	669462	A	T
1	SNP1208	0	670382	T	C
1	SNP1209	0	670446	C	A
1	SNP1210	0	671911	A	C
1	SNP1211	0	672454	G	A
1	SNP1212	0	673785	T	A
1	SNP1213	0	674586	G	A
1	SNP1214	0	674820	T	C
1	SNP1215	0	675578	C	T
1	SNP1216	0	676195	C	T
1	SNP1217	0	677095	C	T
1	SNP1218	0	677970	A	G
1	SNP1219	0	678264	A	G
1	SNP1220	0	678747	C	G
1	SNP1221	0	678934	A	T
1	SNP1222	0	679076	T	G
1	SNP1223	0	680574	G	C
1	SNP1224	0	680825	G	C
1	SNP1225	0	681286	T	C
1	SNP1226	0	681554	C	A
1	SNP1227	0	681653	A	T
1	SNP1228	0	681710	C	T
1	SNP1229	0	683022	T	C
1	SNP1230	0	683186	G	T
1	SNP1231	0	683540	T	C
1	SNP1232	0	683922	A	G
1	SNP1233	0	684357	A	T
1	SNP1234	0	684772	A	T
1	SNP1235	0	684939	C	T
1	SNP1236	0	685381	C	G
1	SNP1237	0	685486	A	T
1	SNP1238	0	685533	C	T
1	SNP1239	0	685874	C	T
1	SNP1240	0	687977	C	G
1	SNP1241	0	689553	G	T
1	SNP1242	0	690277	C	G
1	SNP1243	0	690361	G	A
1	SNP1244	0	691127	T	G
1	SNP1245	0	691401	A	C
1	SNP1246	0	691775	G	A
1	SNP1247	0	691899	T	C
1	SNP1248	0	696278	A	C
1	SNP1249	0	696296	G	T
1	SNP1250	0	697378	A	G
1	SNP1251	0	698953	T	G
1	SNP1252	0	701107	G	C
1	SNP1253	0	701961	G	A
1	SNP1254	0	703755	T	C
1	SNP1255	0	704109	C	G
1	SNP1256	0	704212	C	A
1	SNP1257	0	706549	G	C
1	SNP1258	0	706920	A	C
1	SNP1259	0	707771	A	C
1	SNP1260	0	708523	T	C
1	SNP1261	0	709358	T	C
1	SNP1262	0	709643	T	C
1	SNP1263	0	710166	C	A
1	SNP1264	0	710467	C	T
1	SNP1265	0	710497	G	A
1	SNP1266	0	711699	A	G
1	SNP1267	0	711812	G	T
1	SNP1268	0	712096	T	A
1	SNP1269	0	712618	T	C
1	SNP1270	0	713682	T	A
1	SNP1271	0	714063	T	C
1	SNP1272	0	716805	G	C
1	SNP1273	0	719774	C	A
1	SNP1274	0	723966	G	T
1	SNP1275	0	724674	A	G
1	SNP1276	0	724844	C	T
1	SNP1277	0	725962	C	T
1	SNP1278	0	726800	A	G
1	SNP1279	0	727782	C	T
1	SNP1280	0	728191	C	T
1	SNP1281	0	728544	A	G
1	SNP1282	0	728748	A	T
1	SNP1283	0	728973	G	A
1	SNP1284	0	729540	A	T
1	SNP1285	0	730306	T	C
1	SNP1286	0	730485	G	T
1	SNP1287	0	730948	G	A
1	SNP1288	0	731044	G	A
1	SNP1289	0	731608	G	A
1	SNP1290	0	731917	G	C
1	SNP1291	0	732819	G	T
1	SNP1292	0	732956	A	G
1	SNP1293	0	733046	C	T
1	SNP1294	0	733728	A	C
1	SNP1295	0	734158	C	T
1	SNP1296	0	736996	T	C
1	SNP1297	0	737717	A	G
1	SNP1298	0	738108	C	G
1	SNP1299	0	738557	G	C
1	SNP1300	0	740949	T	C
1	SNP1301	0	741800	G	T
1	SNP1302	0	742852	A	C
1	SNP1303	0	743178	G	A
1	SNP1304	0	744403	T	G
1	SNP1305	0	746377	G	C
1	SNP1306	0	748146	C	A
1	SNP1307	0	748253	C	T
1	SNP1308	0	748326	C	T
1	SNP1309	0	748554	G	T
1	SNP1310	0	748635	T	C
1	SNP1311	0	748721	C	A
1	SNP1312	0	748949	A	C
1	SNP1313	0	750424	T	C
1	SNP1314	0	750926	A	C
1	SNP1315	0	752603	C	T
1	SNP1316	0	755399	A	G
1	SNP1317	0	755432	G	A
1	SNP1318	0	757790	G	C
1	SNP1319	0	758192	C	T
1	SNP1320	0	758494	T	C
1	SNP1321	0	760567	T	C
1	SNP1322	0	760741	G	C
1	SNP1323	0	761394	G	C
1	SNP1324	0	762201	C	T
1	SNP1325	0	762240	T	A
1	SNP1326	0	762345	T	C
1	SNP1327	0	762698	G	T
1	SNP1328	0	762875	T	G
1	SNP1329	0	763691	T	C
1	SNP1330	0	764702	A	G
1	SNP1331	0	765075	C	A
1	SNP1332	0	765174	C	T
1	SNP1333	0	765612	G	T
1	SNP1334	0	766776	A	T
1	SNP1335	0	766916	T	C
1	SNP1336	0	767816	C	T
1	SNP1337	0	767908	A	C
1	SNP1338	0	767998	A	G
1	SNP1339	0	768161	C	T
1	SNP1340	0	768561	C	G
1	SNP1341	0	768664	A	C
1	SNP1342	0	769275	G	A
1	SNP1343	0	769972	A	G
1	SNP1344	0	770064	A	C
1	SNP1345	0	770082	A	C
1	SNP1346	0	770282	T	G
1	SNP1347	0	771817	A	T
1	SNP1348	0	772013	T	G
1	SNP1349	0	772303	G	C
1	SNP1350	0	772458	A	G
1	SNP1351	0	774097	A	G
1	SNP1352	0	775070	G	T
1	SNP1353	0	775518	G	C
1	SNP1354	0	775649	T	G
1	SNP1355	0	775705	G	C
1	SNP1356	0	776241	C	T
1	SNP1357	0	777251	T	C
1	SNP1358	0	777713	G	C
1	SNP1359	0	778724	C	T
1	SNP1360	0	779047	C	A
1	SNP1361	0	779397	G	A
1	SNP1362	0	779812	G	A
1	SNP1363	0	780337	G	T
1	SNP1364	0	780505	G	T
1	SNP1365	0	783499	G	A
1	SNP1366	0	784254	C	G
1	SNP1367	0	784382	C	G
1	SNP1368	0	784491	T	G
1	SNP1369	0	785691	A	C
1	SNP1370	0	785829	A	C
1	SNP1371	0	786874	G	A
1	SNP1372	0	787215	C	T
1	SNP1373	0	787587	A	C
1	SNP1374	0	787697	C	T
1	SNP1375	0	788873	G	T
1	SNP1376	0	789353	T	C
1	SNP1377	0	790787	A	G
1	SNP1378	0	790940	A	G
1	SNP1379	0	791192	G	A
1	SNP1380	0	791439	C	T
1	SNP1381	0	793587	T	C
1	SNP1382	0	793805	T	C
1	SNP1383	0	794699	C	T
1	SNP1384	0	796471	T	G
1	SNP1385	0	797197	A	T
1	SNP1386	0	797241	A	T
1	SNP1387	0	798673	C	A
1	SNP1388	0	798823	G	A
1	SNP1389	0	802259	T	A
1	SNP1390	0	802319	A	G
1	SNP1391	0	802842	G	A
1	SNP1392	0	803631	G	C
1	SNP1393	0	803836	T	C
1	SNP1394	0	804120	G	A
1	SNP1395	0	804969	C	T
1	SNP1396	0	806148	C	A
1	SNP1397	0	807194	T	C
1	SNP1398	0	807780	T	C
1	SNP1399	0	808732	T	C
1	SNP1400	0	808962	C	G
1	SNP1401	0	809178	A	C
1	SNP1402	0	811369	T	C
1	SNP1403	0	811781	A	G
1	SNP1404	0	812120	A	T
1	SNP1405	0	812218	A	G
1	SNP1406	0	812466	G	C
1	SNP1407	0	812574	C	A
1	SNP1408	0	812774	T	C
1	SNP1409	0	813001	A	T
1	SNP1410	0	813018	C	G
1	SNP1411	0	814751	C	T
1	SNP1412	0	815910	A	T
1	SNP1413	0	818004	A	T
1	SNP1414	0	818082	G	A
1	SNP1415	0	818672	T	C
1	SNP1416	0	820523	C	G
1	SNP1417	0	821282	T	C
1	SNP1418	0	821772	C	T
1	SNP1419	0	822975	C	A
1	SNP1420	0	823044	C	A
1	SNP1421	0	824906	G	C
1	SNP1422	0	828405	C	T
1	SNP1423	0	828756	G	A
1	SNP1424	0	830155	T	G
1	SNP1425	0	831063	A	G
1	SNP1426	0	834106	G	C
1	SNP1427	0	836373	T	G
1	SNP1428	0	840038	A	G
1	SNP1429	0	842557	C	A
1	SNP1430	0	843071	G	T
1	SNP1431	0	843195	C	A
1	SNP1432	0	844574	G	A
1	SNP1433	0	844883	G	T
1	SNP1434	0	846216	A	C
1	SNP1435	0	846925	A	G
1	SNP1436	0	847476	T	C
1	SNP1437	0	848012	G	A
1	SNP1438	0	848166	G	C
1	SNP1439	0	848220	C	T
1	SNP1440	0	849253	C	T
1	SNP1441	0	849815	G	A
1	SNP1442	0	850385	C	T
1	SNP1443	0	850504	C	G
1	SNP1444	0	850724	G	A
1	SNP1445	0	850784	A	C
1	SNP1446	0	851287	C	T
1	SNP1447	0	851389	G	A
1	SNP1448	0	851926	C	T
1	SNP1449	0	853480	T	C
1	SNP1450	0	854789	C	A
1	SNP1451	0	856281	A	G
1	SNP1452	0	856737	A	G
1	SNP1453	0	857784	C	A
1	SNP1454	0	857833	C	T
1	SNP1455	0	858591	C	G
1	SNP1456	0	860971	A	G
1	SNP1457	0	861283	G	A
1	SNP1458	0	861474	A	T
1	SNP1459	0	861643	A	G
1	SNP1460	0	861980	C	T
1	SNP1461	0	862189	A	G
1	SNP1462	0	862296	T	C
1	SNP1463	0	862404	C	T
1	SNP1464	0	862569	T	C
1	SNP1465	0	863140	G	T
1	SNP1466	0	863162	A	G
1	SNP1467	0	863251	G	C
1	SNP1468	0	863498	T	C
1	SNP1469	0	863771	G	A
1	SNP1470	0	863823	A	G
1	SNP1471	0	863980	G	A
1	SNP1472	0	864335	T	G
1	SNP1473	0	864827	G	C
1	SNP1474	0	864933	A	G
1	SNP1475	0	866197	G	C
1	SNP1476	0	866355	G	A
1	SNP1477	0	867494	T	C
1	SNP1478	0	868888	A	G
1	SNP1479	0	870101	A	G
1	SNP1480	0	870311	C	T
1	SNP1481	0	871787	G	T
1	SNP1482	0	872732	A	C
1	SNP1483	0	873448	T	A
1	SNP1484	0	873732	A	C
1	SNP1485	0	874492	G	A
1	SNP1486	0	874798	A	C
1	SNP1487	0	874913	T	A
1	SNP1488	0	875908	T	A
1	SNP1489	0	876499	T	C
1	SNP1490	0	876718	T	C
1	SNP1491	0	876817	T	G
1	SNP1492	0	877193	A	G
1	SNP1493	0	877450	C	A
1	SNP1494	0	877563	A	G
1	SNP1495	0	877841	T	C
1	SNP1496	0	878757	G	A
1	SNP1497	0	879097	C	G
1	SNP1498	0	879430	C	G
1	SNP1499	0	879837	C	G
1	SNP1500	0	880588	G	T
1	SNP1501	0	880612	T	C
1	SNP1502	0	881740	A	G
1	SNP1503	0	882125	G	C
1	SNP1504	0	882154	G	A
1	SNP1505	0	882633	C	T
1	SNP1506	0	882791	T	C
1	SNP1507	0	882892	T	A
1	SNP1508	0	885184	T	C
1	SNP1509	0	885985	C	G
1	SNP1510	0	887158	A	G
1	SNP1511	0	890883	A	T
1	SNP1512	0	891460	T	C
1	SNP1513	0	893077	A	T
1	SNP1514	0	893461	T	C
1	SNP1515	0	893516	T	C
1	SNP1516	0	893865	A	G
1	SNP1517	0	894182	A	T
1	SNP1518	0	895405	C	T
1	SNP1519	0	895470	T	C
1	SNP1520	0	896324	G	T
1	SNP1521	0	896448	A	G
1	SNP1522	0	896669	A	G
1	SNP1523	0	896852	T	G
1	SNP1524	0	897316	G	A
1	SNP1525	0	897913	A	G
1	SNP1526	0	898396	T	G
1	SNP1527	0	898665	T	C
1	SNP1528	0	899667	C	T
1	SNP1529	0	899751	G	A
1	SNP1530	0	899804	A	T
1	SNP1531	0	900370	G	C
1	SNP1532	0	900444	T	C
1	SNP1533	0	900522	C	G
1	SNP1534	0	900957	G	T
1	SNP1535	0	901327	G	A
1	SNP1536	0	902497	G	A
1	SNP1537	0	903231	T	C
1	SNP1538	0	905359	A	G
1	SNP1539	0	906223	T	C
1	SNP1540	0	907682	A	T
1	SNP1541	0	909235	G	T
1	SNP1542	0	909636	A	C
1	SNP1543	0	911034	A	G
1	SNP1544	0	911586	A	G
1	SNP1545	0	911633	A	G
1	SNP1546	0	913933	C	T
1	SNP1547	0	914087	G	A
1	SNP1548	0	914305	T	A
1	SNP1549	0	914461	C	T
1	SNP1550	0	914550	T	C
1	SNP1551	0	914689	A	G
1	SNP1552	0	914799	T	G
1	SNP1553	0	915514	C	G
1	SNP1554	0	915643	A	G
1	SNP1555	0	915831	T	C
1	SNP1556	0	915869	T	C
1	SNP1557	0	915919	T	A
1	SNP1558	0	915981	A	C
1	SNP1559	0	916431	G	T
1	SNP1560	0	916616	T	C
1	SNP1561	0	916832	G	A
1	SNP1562	0	917604	C	A
1	SNP1563	0	918131	C	A
1	SNP1564	0	918319	T	C
1	SNP1565	0	918862	C	T
1	SNP1566	0	919213	A	G
1	SNP1567	0	919273	T	C
1	SNP1568	0	919309	G	A
1	SNP1569	0	919572	C	T
1	SNP1570	0	919781	A	G
1	SNP1571	0	920099	G	A
1	SNP1572	0	920243	A	T
1	SNP1573	0	921330	A	G
1	SNP1574	0	921399	T	C
1	SNP1575	0	921888	T	C
1	SNP1576	0	922276	A	G
1	SNP1577	0	923111	G	T
1	SNP1578	0	924182	A	G
1	SNP1579	0	924511	C	A
1	SNP1580	0	927438	T	C
1	SNP1581	0	928624	A	T
1	SNP1582	0	930167	A	G
1	SNP1583	0	930371	T	A
1	SNP1584	0	930411	A	G
1	SNP1585	0	930705	T	C
1	SNP1586	0	930778	T	A
1	SNP1587	0	931534	A	G
1	SNP1588	0	931578	G	T
1	SNP1589	0	932489	G	A
1	SNP1590	0	932541	T	C
1	SNP1591	0	932619	A	G
1	SNP1592	0	932929	G	T
1	SNP1593	0	933606	C	T
1	SNP1594	0	934326	G	T
1	SNP1595	0	934952	G	A
1	SNP1596	0	935256	G	A
1	SNP1597	0	935836	G	C
1	SNP1598	0	938567	T	G
1	SNP1599	0	939975	C	G
1	SNP1600	0	940911	C	T
1	SNP1601	0	940983	T	A
1	SNP1602	0	941351	A	T
1	SNP1603	0	942263	T	C
1	SNP1604	0	942633	T	C
1	SNP1605	0	943185	A	G
1	SNP1606	0	944213	T	C
1	SNP1607	0	945239	A	G
1	SNP1608	0	945663	A	T
1	SNP1609	0	945832	C	G
1	SNP1610	0	946286	T	C
1	SNP1611	0	946334	A	G
1	SNP1612	0	947228	A	G
1	SNP1613	0	948069	G	A
1	SNP1614	0	949022	G	A
1	SNP1615	0	949793	T	A
1	SNP1616	0	950255	C	T
1	SNP1617	0	950789	A	G
1	SNP1618	0	952183	T	C
1	SNP1619	0	953030	T	A
1	SNP1620	0	954065	C	A
1	SNP1621	0	954851	T	C
1	SNP1622	0	954958	T	C
1	SNP1623	0	955223	T	C
1	SNP1624	0	955303	T	C
1	SNP1625	0	955834	G	A
1	SNP1626	0	956146	C	A
1	SNP1627	0	956686	T	C
1	SNP1628	0	957600	T	C
1	SNP1629	0	960345	T	C
1	SNP1630	0	960927	T	A
1	SNP1631	0	961984	T	C
1	SNP1632	0	962360	T	C
1	SNP1633	0	963469	G	T
1	SNP1634	0	963947	C	T
1	SNP1635	0	964189	C	T
1	SNP1636	0	965019	A	G
1	SNP1637	0	966113	T	C
1	SNP1638	0	966685	T	A
1	SNP1639	0	966876	T	G
1	SNP1640	0	967883	C	T
1	SNP1641	0	968751	T	A
1	SNP1642	0	970895	A	C
1	SNP1643	0	974971	A	G
1	SNP1644	0	976432	G	A
1	SNP1645	0	977557	C	G
1	SNP1646	0	978362	C	T
1	SNP1647	0	978777	T	G
1	SNP1648	0	979044	G	A
1	SNP1649	0	980477	C	T
1	SNP1650	0	981898	A	G
1	SNP1651	0	982303	T	A
1	SNP1652	0	982534	G	C
1	SNP1653	0	984478	A	G
1	SNP1654	0	991977	G	C
1	SNP1655	0	992262	T	C
1	SNP1656	0	992330	C	A
1	SNP1657	0	993354	A	G
1	SNP1658	0	993374	G	A
1	SNP1659	0	994289	G	T
1	SNP1660	0	994305	A	C
1	SNP1661	0	1002696	C	T
1	SNP1662	0	1003329	T	A
1	SNP1663	0	1003921	T	C
1	SNP1664	0	1005567	A	G
1	SNP1665	0	1005874	G	A
1	SNP1666	0	1007231	G	A
1	SNP1667	0	1007559	A	T
1	SNP1668	0	1007952	A	G
1	SNP1669	0	1008067	T	C
1	SNP1670	0	1008283	T	C
1	SNP1671	0	1010157	A	C
1	SNP1672	0	1010354	A	G
1	SNP1673	0	1011717	C	A
1	SNP1674	0	1011864	A	T
1	SNP1675	0	1012708	G	A
1	SNP1676	0	1013173	T	C
1	SNP1677	0	1013741	G	A
1	SNP1678	0	1019209	C	T
1	SNP1679	0	1020288	C	T
1	SNP1680	0	1021293	T	C
1	SNP1681	0	1021787	C	G
1	SNP1682	0	1022075	T	A
1	SNP1683	0	1022707	G	A
1	SNP1684	0	1026694	T	C
1	SNP1685	0	1027054	C	G
1	SNP1686	0	1027913	T	C
1	SNP1687	0	1028631	T	A
1	SNP1688	0	1029164	G	A
1	SNP1689	0	1029210	T	G
1	SNP1690	0	1029527	A	G
1	SNP1691	0	1030957	T	G
1	SNP1692	0	1031258	C	A
1	SNP1693	0	1031738	T	C
1	SNP1694	0	1031883	C	G
1	SNP1695	0	1032188	C	T
1	SNP1696	0	1032510	G	A
1	SNP1697	0	1034878	T	C
1	SNP1698	0	1035446	T	C
1	SNP1699	0	1035651	C	A
1	SNP1700	0	1035685	C	T
1	SNP1701	0	1035762	A	G
1	SNP1702	0	1036482	G	A
1	SNP1703	0	1037046	G	T
1	SNP1704	0	1037211	G	T
1	SNP1705	0	1037423	A	T
1	SNP1706	0	1039259	G	A
1	SNP1707	0	1039284	C	G
1	SNP1708	0	1041813	T	G
1	SNP1709	0	1041900	T	C
1	SNP1710	0	1041933	A	G
1	SNP1711	0	1041988	G	A
1	SNP1712	0	1042195	G	A
1	SNP1713	0	1042318	A	C
1	SNP1714	0	1042358	A	T
1	SNP1715	0	1042885	A	G
1	SNP1716	0	1044348	G	A
1	SNP1717	0	1044799	G	C
1	SNP1718	0	1045551	A	C
1	SNP1719	0	1045980	T	A
1	SNP1720	0	1046040	G	A
1	SNP1721	0	1046740	A	G
1	SNP1722	0	1047152	T	C
1	SNP1723	0	1047305	C	G
1	SNP1724	0	1047610	A	G
1	SNP1725	0	1047732	A	G
1	SNP1726	0	1048376	C	G
1	SNP1727	0	1052020	A	G
1	SNP1728	0	1052353	A	G
1	SNP1729	0	1052967	T	C
1	SNP1730	0	1054724	A	T
1	SNP1731	0	1055616	A	C
1	SNP1732	0	1055656	G	A
1	SNP1733	0	1056227	T	C
1	SNP1734	0	1058086	A	G
1	SNP1735	0	1058108	C	T
1	SNP1736	0	1058686	G	A
1	SNP1737	0	1060087	C	A
1	SNP1738	0	1060584	A	G
1	SNP1739	0	1060781	A	T
1	SNP1740	0	1063295	T	C
1	SNP1741	0	1064459	G	T
1	SNP1742	0	1066842	C	T
1	SNP1743	0	1067877	T	C
1	SNP1744	0	1068043	A	G
1	SNP1745	0	1070460	G	A
1	SNP1746	0	1072806	A	G
1	SNP1747	0	1073086	T	A
1	SNP1748	0	1073160	C	T
1	SNP1749	0	1073659	C	T
1	SNP1750	0	1073776	T	C
1	SNP1751	0	1074134	A	T
1	SNP1752	0	1074379	C	T
1	SNP1753	0	1074844	C	G
1	SNP1754	0	1076305	G	A
1	SNP1755	0	1076504	C	G
1	SNP1756	0	1076922	T	C
1	SNP1757	0	1077509	T	C
1	SNP1758	0	1077729	A	G
1	SNP1759	0	1079161	A	G
1	SNP1760	0	1079643	A	C
1	SNP1761	0	1082479	G	A
1	SNP1762	0	1083512	C	T
1	SNP1763	0	1086130	C	G
1	SNP1764	0	1086395	G	A
1	SNP1765	0	1086728	C	T
1	SNP1766	0	1086868	C	T
1	SNP1767	0	1086986	G	T
1	SNP1768	0	1087106	T	C
1	SNP1769	0	1087363	A	C
1	SNP1770	0	1087805	G	A
1	SNP1771	0	1088030	T	C
1	SNP1772	0	1088183	C	A
1	SNP1773	0	1088437	G	A
1	SNP1774	0	1089124	A	G
1	SNP1775	0	1089210	G	C
1	SNP1776	0	1089542	T	G
1	SNP1777	0	1089704	G	A
1	SNP1778	0	1089732	T	C
1	SNP1779	0	1092048	C	T
1	SNP1780	0	1092197	A	T
1	SNP1781	0	1092327	A	G
1	SNP1782	0	1092762	T	C
1	SNP1783	0	1092887	T	C
1	SNP1784	0	1093363	A	G
1	SNP1785	0	1093392	G	A
1	SNP1786	0	1093566	T	C
1	SNP1787	0	1093946	A	G
1	SNP1788	0	1094068	G	T
1	SNP1789	0	1094759	G	C
1	SNP1790	0	1094872	T	C
1	SNP1791	0	1095000	T	C
1	SNP1792	0	1095490	A	T
1	SNP1793	0	1096127	G	A
1	SNP1794	0	1096655	A	G
1	SNP1795	0	1097197	T	A
1	SNP1796	0	1097382	G	T
1	SNP1797	0	1097758	A	G
1	SNP1798	0	1097923	G	T
1	SNP1799	0	1098052	G	A
1	SNP1800	0	1098581	T	C
1	SNP1801	0	1098652	T	C
1	SNP1802	0	1098824	A	G
1	SNP1803	0	1098889	T	A
1	SNP1804	0	1099062	T	C
1	SNP1805	0	1099221	T	C
1	SNP1806	0	1099500	A	C
1	SNP1807	0	1100304	A	G
1	SNP1808	0	1100409	A	G
1	SNP1809	0	1101786	G	A
1	SNP1810	0	1102313	C	T
1	SNP1811	0	1102329	G	C
1	SNP1812	0	1104930	C	G
1	SNP1813	0	1105104	T	C
1	SNP1814	0	1105666	T	A
1	SNP1815	0	1107007	G	A
1	SNP1816	0	1108464	G	A
1	SNP1817	0	1112014	C	G
1	SNP1818	0	1112520	G	A
1	SNP1819	0	1112747	T	A
1	SNP1820	0	1112946	C	T
1	SNP1821	0	1113057	T	C
1	SNP1822	0	1113353	C	T
1	SNP1823	0	1113684	A	C
1	SNP1824	0	1114127	G	C
1	SNP1825	0	1114802	G	C
1	SNP1826	0	1115523	C	T
1	SNP1827	0	1115602	A	G
1	SNP1828	0	1116813	A	G
1	SNP1829	0	1117301	T	C
1	SNP1830	0	1117759	T	G
1	SNP1831	0	1117827	T	C
1	SNP1832	0	1118999	A	C
1	SNP1833	0	1119639	T	C
1	SNP1834	0	1119886	A	G
1	SNP1835	0	1120668	A	G
1	SNP1836	0	1121259	A	C
1	SNP1837	0	1121360	T	A
1	SNP1838	0	1122090	T	C
1	SNP1839	0	1122381	C	A
1	SNP1840	0	1122478	G	T
1	SNP1841	0	1122727	G	T
1	SNP1842	0	1123200	T	A
1	SNP1843	0	1123729	C	G
1	SNP1844	0	1127109	C	G
1	SNP1845	0	1127197	T	C
1	SNP1846	0	1127325	G	C
1	SNP1847	0	1127444	G	T
1	SNP1848	0	1127816	C	T
1	SNP1849	0	1128821	A	C
1	SNP1850	0	1129109	C	A
1	SNP1851	0	1129779	G	T
1	SNP1852	0	1129979	G	A
1	SNP1853	0	1130202	A	C
1	SNP1854	0	1130353	T	C
1	SNP1855	0	1130451	G	A
1	SNP1856	0	1131272	A	C
1	SNP1857	0	1131455	C	T
1	SNP1858	0	1131883	T	A
1	SNP1859	0	1132212	A	T
1	SNP1860	0	1133744	G	T
1	SNP1861	0	1134229	C	T
1	SNP1862	0	1134877	T	C
1	SNP1863	0	1134949	C	A
1	SNP1864	0	1136981	T	G
1	SNP1865	0	1138341	A	G
1	SNP1866	0	1140008	T	A
1	SNP1867	0	1140449	T	G
1	SNP1868	0	1140622	C	T
1	SNP1869	0	1140682	C	G
1	SNP1870	0	1140795	A	C
1	SNP1871	0	1140933	A	T
1	SNP1872	0	1143992	G	C
1	SNP1873	0	1144292	A	G
1	SNP1874	0	1144387	G	T
1	SNP1875	0	1144430	C	T
1	SNP1876	0	1144621	T	G
1	SNP1877	0	1144735	A	G
1	SNP1878	0	1145009	G	C
1	SNP1879	0	1145606	G	T
1	SNP1880	0	1145709	T	G
1	SNP1881	0	1146526	C	T
1	SNP1882	0	1147713	T	G
1	SNP1883	0	1147965	A	G
1	SNP1884	0	1148079	C	T
1	SNP1885	0	1148100	A	C
1	SNP1886	0	1148967	A	C
1	SNP1887	0	1149320	A	T
1	SNP1888	0	1149382	A	G
1	SNP1889	0	1149752	G	C
1	SNP1890	0	1151007	T	C
1	SNP1891	0	1151963	A	T
1	SNP1892	0	1152292	A	G
1	SNP1893	0	1152585	C	T
1	SNP1894	0	1153176	G	A
1	SNP1895	0	1154105	C	T
1	SNP1896	0	1154299	G	A
1	SNP1897	0	1154321	C	T
1	SNP1898	0	1154491	A	G
1	SNP1899	0	1154543	C	T
1	SNP1900	0	1154813	C	T
1	SNP1901	0	1155001	T	A
1	SNP1902	0	1155025	T	G
1	SNP1903	0	1155250	C	A
1	SNP1904	0	1155739	T	C
1	SNP1905	0	1155766	A	G
1	SNP1906	0	1155939	A	G
1	SNP1907	0	1157177	A	G
1	SNP1908	0	1158572	T	C
1	SNP1909	0	1158965	C	T
1	SNP1910	0	1159359	G	T
1	SNP1911	0	1159611	A	C
1	SNP1912	0	1159809	C	G
1	SNP1913	0	1162221	C	T
1	SNP1914	0	1162446	C	T
1	SNP1915	0	1163841	T	G
1	SNP1916	0	1164327	A	G
1	SNP1917	0	1164466	G	A
1	SNP1918	0	1166784	C	T
1	SNP1919	0	1167334	T	A
1	SNP1920	0	1167600	A	C
1	SNP1921	0	1167843	C	T
1	SNP1922	0	1168047	C	T
1	SNP1923	0	1170763	G	A
1	SNP1924	0	1173417	T	C
1	SNP1925	0	1175987	G	T
1	SNP1926	0	1176794	C	T
1	SNP1927	0	1177047	G	A
1	SNP1928	0	1177306	C	G
1	SNP1929	0	1177347	C	T
1	SNP1930	0	1177360	T	A
1	SNP1931	0	1177679	A	T
1	SNP1932	0	1177745	G	C
1	SNP1933	0	1178348	C	G
1	SNP1934	0	1178607	G	A
1	SNP1935	0	1178983	G	C
1	SNP1936	0	1179390	A	T
1	SNP1937	0	1179443	A	G
1	SNP1938	0	1179959	A	G
1	SNP1939	0	1180025	G	C
1	SNP1940	0	1180289	G	T
1	SNP1941	0	1180351	A	G
1	SNP1942	0	1181939	G	T
1	SNP1943	0	1182097	T	C
1	SNP1944	0	1182369	T	C
1	SNP1945	0	1182565	C	T
1	SNP1946	0	1182623	A	T
1	SNP1947	0	1182847	C	T
1	SNP1948	0	1183041	C	A
1	SNP1949	0	1183385	G	A
1	SNP1950	0	1184138	C	A
1	SNP1951	0	1184248	A	G
1	SNP1952	0	1184725	A	G
1	SNP1953	0	1184826	T	C
1	SNP1954	0	1184944	A	T
1	SNP1955	0	1185595	G	A
1	SNP1956	0	1186613	C	T
1	SNP1957	0	1187500	T	C
1	SNP1958	0	1188490	T	C
1	SNP1959	0	1189374	C	A
1	SNP1960	0	1189420	T	A
1	SNP1961	0	1189616	C	G
1	SNP1962	0	1189924	G	A
1	SNP1963	0	1189991	G	A
1	SNP1964	0	1190163	G	C
1	SNP1965	0	1190702	A	G
1	SNP1966	0	1191117	T	G
1	SNP1967	0	1191655	T	A
1	SNP1968	0	1192478	G	A
1	SNP1969	0	1193081	A	T
1	SNP1970	0	1193417	G	A
1	SNP1971	0	1193671	A	G
1	SNP1972	0	1194050	T	A
1	SNP1973	0	1195237	T	G
1	SNP1974	0	1195349	A	G
1	SNP1975	0	1195541	T	A
1	SNP1976	0	1196289	T	A
1	SNP1977	0	1196477	G	A
1	SNP1978	0	1196702	A	G
1	SNP1979	0	1196939	G	C
1	SNP1980	0	1196985	G	C
1	SNP1981	0	1200287	T	C
1	SNP1982	0	1201048	T	C
1	SNP1983	0	1201395	G	A
1	SNP1984	0	1202375	G	C
1	SNP1985	0	1202501	G	A
1	SNP1986	0	1202918	T	G
1	SNP1987	0	1203026	A	G
1	SNP1988	0	1203416	G	A
1	SNP1989	0	1203626	C	G
1	SNP1990	0	1204548	G	C
1	SNP1991	0	1204975	T	C
1	SNP1992	0	1205598	A	G
1	SNP1993	0	1206178	G	A
1	SNP1994	0	1206632	G	C
1	SNP1995	0	1206645	T	C
1	SNP1996	0	1208825	A	G
1	SNP1997	0	1208937	C	A
1	SNP1998	0	1209661	C	A
1	SNP1999	0	1210627	C	A
1	SNP2000	0	1211280	C	T
[truncated: 214,130 more rows]
