# Supplementary material for: Compressed variance component mixed model reveals epistasis associated with flowering in Arabidopsis
Source: Front Plant Sci. 2024 Jan 8;14:1283642. doi: 10.3389/fpls.2023.1283642 (PMC10800901; doi:10.3389/fpls.2023.1283642)
Supplement: Supplementary Data Sheet — All the phenotypic values of the traits and all the marker genotypes, which are derived from Atwell et al. Nature 2010; 465(7298), 627-631. [file DataSheet_1.zip › genotype.fam]

6909 6909 0 0 0 -9
6977 6977 0 0 0 -9
100000 100000 0 0 0 -9
6906 6906 0 0 0 -9
8266 8266 0 0 0 -9
6897 6897 0 0 0 -9
6898 6898 0 0 0 -9
5837 5837 0 0 0 -9
6907 6907 0 0 0 -9
7438 7438 0 0 0 -9
6910 6910 0 0 0 -9
6913 6913 0 0 0 -9
6914 6914 0 0 0 -9
6918 6918 0 0 0 -9
6919 6919 0 0 0 -9
8214 8214 0 0 0 -9
6924 6924 0 0 0 -9
8424 8424 0 0 0 -9
6926 6926 0 0 0 -9
6928 6928 0 0 0 -9
6933 6933 0 0 0 -9
7520 7520 0 0 0 -9
7521 7521 0 0 0 -9
6936 6936 0 0 0 -9
7522 7522 0 0 0 -9
6937 6937 0 0 0 -9
6939 6939 0 0 0 -9
6900 6900 0 0 0 -9
6901 6901 0 0 0 -9
6908 6908 0 0 0 -9
6009 6009 0 0 0 -9
6915 6915 0 0 0 -9
6917 6917 0 0 0 -9
6920 6920 0 0 0 -9
6922 6922 0 0 0 -9
6923 6923 0 0 0 -9
6927 6927 0 0 0 -9
6929 6929 0 0 0 -9
6930 6930 0 0 0 -9
6940 6940 0 0 0 -9
6942 6942 0 0 0 -9
6943 6943 0 0 0 -9
7518 7518 0 0 0 -9
6946 6946 0 0 0 -9
8213 8213 0 0 0 -9
6951 6951 0 0 0 -9
6958 6958 0 0 0 -9
6959 6959 0 0 0 -9
7525 7525 0 0 0 -9
6961 6961 0 0 0 -9
6967 6967 0 0 0 -9
6973 6973 0 0 0 -9
6974 6974 0 0 0 -9
6976 6976 0 0 0 -9
7516 7516 0 0 0 -9
6979 6979 0 0 0 -9
6980 6980 0 0 0 -9
6982 6982 0 0 0 -9
6983 6983 0 0 0 -9
6985 6985 0 0 0 -9
6931 6931 0 0 0 -9
6043 6043 0 0 0 -9
6945 6945 0 0 0 -9
7519 7519 0 0 0 -9
7526 7526 0 0 0 -9
7523 7523 0 0 0 -9
6956 6956 0 0 0 -9
6960 6960 0 0 0 -9
7524 7524 0 0 0 -9
6963 6963 0 0 0 -9
6964 6964 0 0 0 -9
6965 6965 0 0 0 -9
6966 6966 0 0 0 -9
6969 6969 0 0 0 -9
6971 6971 0 0 0 -9
6975 6975 0 0 0 -9
7517 7517 0 0 0 -9
6978 6978 0 0 0 -9
6981 6981 0 0 0 -9
6984 6984 0 0 0 -9
6899 6899 0 0 0 -9
6903 6903 0 0 0 -9
6904 6904 0 0 0 -9
6905 6905 0 0 0 -9
6911 6911 0 0 0 -9
6916 6916 0 0 0 -9
8215 8215 0 0 0 -9
6921 6921 0 0 0 -9
6932 6932 0 0 0 -9
6046 6046 0 0 0 -9
6944 6944 0 0 0 -9
7515 7515 0 0 0 -9
7514 7514 0 0 0 -9
6962 6962 0 0 0 -9
6968 6968 0 0 0 -9
6972 6972 0 0 0 -9
6970 6970 0 0 0 -9
8329 8329 0 0 0 -9
7163 7163 0 0 0 -9
8258 8258 0 0 0 -9
8259 8259 0 0 0 -9
8290 8290 0 0 0 -9
7461 7461 0 0 0 -9
7323 7323 0 0 0 -9
8254 8254 0 0 0 -9
8270 8270 0 0 0 -9
8233 8233 0 0 0 -9
8285 8285 0 0 0 -9
6016 6016 0 0 0 -9
8423 8423 0 0 0 -9
8237 8237 0 0 0 -9
6040 6040 0 0 0 -9
6064 6064 0 0 0 -9
6957 6957 0 0 0 -9
8369 8369 0 0 0 -9
8247 8247 0 0 0 -9
8426 8426 0 0 0 -9
9058 9058 0 0 0 -9
8249 8249 0 0 0 -9
9057 9057 0 0 0 -9
6709 6709 0 0 0 -9
7000 7000 0 0 0 -9
7062 7062 0 0 0 -9
7460 7460 0 0 0 -9
7123 7123 0 0 0 -9
7147 7147 0 0 0 -9
7255 7255 0 0 0 -9
7275 7275 0 0 0 -9
8241 8241 0 0 0 -9
6988 6988 0 0 0 -9
8256 8256 0 0 0 -9
8264 8264 0 0 0 -9
8265 8265 0 0 0 -9
8231 8231 0 0 0 -9
8271 8271 0 0 0 -9
8274 8274 0 0 0 -9
8275 8275 0 0 0 -9
8420 8420 0 0 0 -9
8283 8283 0 0 0 -9
8284 8284 0 0 0 -9
6008 6008 0 0 0 -9
8422 8422 0 0 0 -9
8296 8296 0 0 0 -9
8297 8297 0 0 0 -9
8300 8300 0 0 0 -9
8235 8235 0 0 0 -9
8306 8306 0 0 0 -9
8310 8310 0 0 0 -9
8236 8236 0 0 0 -9
8311 8311 0 0 0 -9
8314 8314 0 0 0 -9
8239 8239 0 0 0 -9
8240 8240 0 0 0 -9
8323 8323 0 0 0 -9
8242 8242 0 0 0 -9
8325 8325 0 0 0 -9
8326 8326 0 0 0 -9
8222 8222 0 0 0 -9
8430 8430 0 0 0 -9
6042 6042 0 0 0 -9
8335 8335 0 0 0 -9
8343 8343 0 0 0 -9
6074 6074 0 0 0 -9
8351 8351 0 0 0 -9
8353 8353 0 0 0 -9
8354 8354 0 0 0 -9
7296 7296 0 0 0 -9
8365 8365 0 0 0 -9
8374 8374 0 0 0 -9
8376 8376 0 0 0 -9
8378 8378 0 0 0 -9
8412 8412 0 0 0 -9
8387 8387 0 0 0 -9
8389 8389 0 0 0 -9
6243 6243 0 0 0 -9
7306 7306 0 0 0 -9
7418 7418 0 0 0 -9
8312 8312 0 0 0 -9
8313 8313 0 0 0 -9
8334 8334 0 0 0 -9
8337 8337 0 0 0 -9
8357 8357 0 0 0 -9
8366 8366 0 0 0 -9
8411 8411 0 0 0 -9
8388 8388 0 0 0 -9
8395 8395 0 0 0 -9
7014 7014 0 0 0 -9
7081 7081 0 0 0 -9
8243 8243 0 0 0 -9
8245 8245 0 0 0 -9
7033 7033 0 0 0 -9
7064 7064 0 0 0 -9
7094 7094 0 0 0 -9
7424 7424 0 0 0 -9
7231 7231 0 0 0 -9
7282 7282 0 0 0 -9
7477 7477 0 0 0 -9
7346 7346 0 0 0 -9
8230 8230 0 0 0 -9
