# Supplementary material for: Compressed variance component mixed model reveals epistasis associated with flowering in Arabidopsis
Source: Front Plant Sci. 2024 Jan 8;14:1283642. doi: 10.3389/fpls.2023.1283642 (PMC10800901; doi:10.3389/fpls.2023.1283642)
Supplement: Supplementary Data Sheet — All the phenotypic values of the traits and all the marker genotypes, which are derived from Atwell et al. Nature 2010; 465(7298), 627-631. [file DataSheet_1.zip › phenotype.csv]

	1_LD	2_LDV	4_SDV	5_FT10	7_FT22	39_0W	40_2W	41_4W	42_8W	80_LN10	82_LN22
6909	27.3333	23	56.8333	51	32	30.7	21.6	21.3	18.6	13	15
6977	28.3333	23.5	64.3333	49	27	NA	NA	NA	NA	14	11
100000	NA	NA	NA	58	27	NA	NA	NA	NA	20	12
6906	28.6667	18.6667	27	43	46	44	23.2	18.1	13.5	14	32
8266	200	35	NA	99	250	NA	NA	NA	NA	48	156
6897	45.2083	25.5	72.5	62	68	72.5	49	NA	21.8	21	79
6898	26.3403	20.4	48.1667	41	25	22.9	15.2	20.8	16.8	12	9
5837	41.875	25	42.3333	57	43	44.7	28	23.5	20.2	21	23
6907	46.8681	30.1667	53.6667	58	53	50.1	38	31.1	24.7	21	44
7438	85.3681	28	44.8333	75	79	66.1	35.4	25.9	20.7	32	62
6910	26.8333	21.6667	34.5	49	26	29.5	18.8	19.9	16.1	17	9
6913	200	40.5	NA	99	250	125	125	102.4	NA	34	168
6914	140.354	35.5	53.5	73	99	125	60	37.6	28.3	41	77
6918	200	53	200	108	250	125	125	76	42	65	185
6919	34.6667	24.3333	49.5	71	47	42.3	25.6	21.5	17.6	24	28
8214	37.6806	25.8333	45.8333	51	42	46	27.4	NA	19.1	15	22
6924	28.8333	24.3333	48.3333	49	47	NA	31	NA	NA	17	24
8424	44.2014	21.6667	35.3333	46	63	74	43.8	30.9	28.6	13	36
6926	31.6667	22.6667	35.8333	49	41	NA	NA	NA	NA	15	19
6928	38.5208	30.1667	71	55	51	70.6	53	47.5	33	19	41
6933	46.0347	22	37.6667	56	55	68.8	27.4	20.7	15.6	19	65
7520	36.8403	26	60.8333	60	33	36.2	23	24.7	18.1	22	21
7521	36.3472	25.1667	59.8333	60	50	48.9	26.4	22.5	18.9	24	44
6936	48.0417	24.5	40.5	67	42	48.2	28.6	24.6	20	28	39
7522	63.4417	34.6667	58	83	64	90.5	54.6	49.8	28.5	25	52
6937	37.3472	30.6667	51.6667	65	40	NA	29.4	27.6	22.8	20	20
6939	26.6667	22.5	68	49	25	26.5	19.6	20.3	19	14	10
6900	200	33.5	107.5	90	250	NA	125	84.1	25.2	48	156
6901	200	30.2	61.5	86	250	NA	NA	78	31.8	36	119
6908	35.5069	23	62.25	49	42	49.6	27	25.1	17.7	21	37
6009	200	47	74.6667	98	250	NA	125	78.6	31.5	31	178
6915	41.2014	30.1667	55.6667	53	46	NA	NA	NA	22.4	20	34
6917	200	52	171.5	121	230	125	125	110.3	32.6	85	160
6920	157.681	44.6667	66.1667	71	75	93.2	55.6	40.4	31.9	30	54
6922	27.5	25	45	48	32	27.4	20.6	21.7	18.7	14	16
6923	25.1667	23	59.8	44	31	24.5	18.4	16.8	14.6	17	13
6927	57.4417	30.5	72.8333	51	72	NA	NA	NA	48.6	15	89
6929	45.0417	27.6	42.8333	71	44	42.6	24	23.3	19.1	20	19
6930	35.6806	19.8333	33	49	40	23.6	19.4	17	13.3	13	23
6940	26.8333	24.6667	70	49	28	29.4	18.8	21.7	18.2	11	9
6942	25	20.8333	60.1667	46	29	33.1	20.4	19.6	17.4	15	13
6943	31.6667	23.5	51.3333	49	32	28.4	19.8	23.1	15.5	15	15
7518	185.34	35.3333	77.25	103	113	NA	NA	NA	NA	39	140
6946	32.8403	29.8333	64.8333	62	34	NA	22	23.9	21.9	22	16
8213	25	18.8333	37	44	27	31.6	17	20	18.2	15	11
6951	44.0417	25.6667	47.1667	68	35	39.9	24.4	20.4	34.5	26	21
6958	27.1667	23.1667	50	49	25	28.2	19.4	19.7	16.2	16	9
6959	38.0208	29.1667	52.3333	51	42	38.5	28.6	23.9	22.7	16	25
7525	31.5	24.1667	78.5	46	43	41.1	25.8	22.9	20.1	15	30
6961	46.5417	20.1667	31.6667	46	56	73.6	23.8	18.4	NA	17	47
6967	26.8333	21.6667	42	44	28	24.6	19	19.7	17.5	13	12
6973	29.6	27	59.5	53	35	33.8	23.6	22.2	21.4	14	28
6974	200	55.6667	161.333	103	250	125	125	104	58.5	33	184
6976	54.4417	25.1667	55.3333	56	64	55.9	32.2	25.6	22.1	25	53
7516	200	42.8333	126	100	250	NA	125	85.2	37.1	33	150
6979	23.3333	20.8333	47.8333	44	26	30.9	14.2	17	17.8	11	9
6980	99.0333	26.1667	57	51	62	69	32.2	28	18.2	23	59
6982	28.8333	27.8333	43.8333	49	29	32.9	25.4	27.5	25.2	16	16
6983	59.7917	32.2	88.5	71	80	NA	NA	NA	42.2	19	38
6985	36.8472	21.8333	47.3333	56	39	40.6	25	20.5	16.5	18	21
6931	31	22	42.1667	46	30	25.6	20.6	16.8	14.4	12	15
6043	200	52.8333	99	90	250	125	125	125	NA	48	180
6945	40.2014	33	64.3333	55	59	NA	NA	NA	NA	18	80
7519	101.868	33.1667	52.6	76	68	75.8	45.6	32.6	24.9	44	66
7526	52.0417	29.1667	74.4	53	87	NA	NA	NA	NA	17	31
7523	63.8417	27.6667	68.6667	57	60	86.7	45.8	42	24.2	20	51
6956	51.2083	27.1667	50	69	41	NA	NA	NA	19.2	26	25
6960	24.6667	20.3333	38.8333	47	25	23.1	16.4	15	14.6	13	11
7524	47.0278	24.1667	67.2	51	73	NA	NA	NA	NA	15	80
6963	50.0417	27	37.5	60	50	44.7	29	21.9	17.3	25	40
6964	60.8417	32.6667	200	93	207	125	79	NA	34.7	40	172
6965	200	40	80.6667	102	81	125	111.4	67.3	33.3	31	157
6966	42.6944	23.8333	46.8333	53	50	50.7	27.8	22.9	18.6	20	39
6969	200	33.1667	77.5	70	250	125	96.8	40.3	24.3	23	166
6971	71.375	19.5	39.8	51	93	80.5	44.6	31.8	17.4	20	63
6975	31	25	50.3333	51	37	29	22.4	22.2	21.1	22	16
7517	200	NA	182.667	107	207	125	125	86.5	40.6	41	108
6978	23.6667	21.8333	52	49	26	23.7	17.8	17.1	15.3	14	9
6981	23.1667	19.1667	33.1667	44	26	NA	14	15.9	15.5	16	7
6984	27.8333	21.1667	44.1667	53	27	30.8	19.2	17.1	16.7	16	12
6899	27.5	23.1667	79.3333	54	25	30.2	18.6	18.1	14.5	18	8
6903	38.5278	23.8333	56.8333	57	38	37.1	23.6	19.6	17.9	24	20
6904	92.5347	23.3333	36.8333	66	66	76.2	41	24.5	17.1	23	69
6905	32	35.1667	76.3333	65	44	43.5	34.4	32	28.8	28	24
6911	31.6667	22	26.3333	46	39	43.6	24.2	20.2	18	12	13
6916	25.5	27.1667	68.3333	63	26	26	20.2	24.5	20.3	19	9
8215	33.6667	24	59.6667	51	37	NA	22.8	20.4	17.9	18	25
6921	162.514	41.6667	71	64	93	NA	NA	NA	NA	24	48
6932	26.8333	24.3333	61.2	51	27	27.8	22.2	21.2	18.7	17	11
6046	200	51.25	117.2	93	250	NA	NA	NA	36.8	44	184
6944	28	21.3333	46.3333	49	32	24.7	17.4	17.4	14.3	16	12
7515	50.6417	29.3333	NA	49	60	98.9	96.3	78.5	60	15	50
7514	41.8611	29.5	69.2	58	47	NA	NA	NA	NA	23	36
6962	33.3403	24.5	38.8333	52	33	30.2	21.8	21.5	16.8	14	14
6968	200	34.5	70.8333	71	207	125	98.2	43.4	25	25	154
6972	35.1736	31.3333	50.5	63	33	32.8	26.4	25.4	24	23	21
6970	43.2083	19.8333	32.3333	48	44	77	26.4	21.3	18.8	16	55
8329	26.6667	24.3333	39	46	26	27	19.2	17.8	15.4	12	11
7163	NA	NA	NA	57	27.8	NA	NA	NA	NA	NA	NA
8258	34	35.6	71	73	34	41.5	28.2	NA	26.3	31	31
8259	37.3472	31.8	62.8333	73	33	38.5	27	NA	26.5	32	18
8290	27.3333	23.3333	33.6	50	28	26.7	22.4	21.8	16.1	18	11
7461	33.1667	24.6	47	61	41	37.2	26.6	22.7	20	NA	NA
7323	29.5208	29.75	37.1667	56	51	44.7	25.8	NA	16.4	18	54
8254	33.8403	22.8333	51	52	48	37.6	24.8	22.2	16.4	16	31
8270	33.8	24.5	47.6667	49	45	38.9	25.6	22.2	19.1	20	26
8233	41.5208	46	NA	59	73	125	73.6	51.4	37.4	24	62
8285	35.8403	23.5	59	70	37	36.5	22.4	20.8	18.3	28	42
6016	83.0417	35	55	75	113	125	78.2	NA	30.8	38	64
8423	NA	NA	NA	70	44	NA	NA	NA	NA	24	33
8237	200	38.4	128.5	97	NA	125	125	94.8	25	32	NA
6040	200	43.2	78	71	87	125	72.4	NA	33	35	74
6064	200	42	NA	96	250	125	125	71.9	26.9	46	124
6957	44.3681	28.8333	47	84	55	78.8	47.2	31.4	24.1	15	46
8369	95.0417	41	76	76	110	NA	NA	NA	NA	36	58
8247	200	44.75	70.8333	87	96	125	77	NA	27.5	42	78
8426	NA	NA	NA	49	26	24.8	18.6	NA	17.9	14	12
9058	NA	NA	NA	101	250	NA	125	NA	28.5	38	96
8249	200	41.1667	NA	81	109	49.8	89.8	125	20.5	33	60
9057	NA	NA	NA	76	38	46.9	33.2	NA	28.2	40	26
6709	33.6736	26.5	61	52	39	37.4	24.8	NA	17.1	19	23
7000	NA	NA	NA	65	54.3	NA	NA	NA	NA	NA	NA
7062	NA	NA	NA	46	29.8	NA	NA	NA	NA	NA	NA
7460	NA	NA	NA	49	23.3	NA	NA	NA	NA	NA	NA
7123	NA	NA	NA	59.5	30	NA	NA	NA	NA	NA	NA
7147	NA	NA	NA	71	46	NA	NA	NA	NA	NA	NA
7255	NA	NA	NA	46	30	NA	NA	NA	NA	NA	NA
7275	NA	NA	NA	46	27	NA	NA	NA	NA	NA	NA
8241	NA	37	73.5	73	43	55.3	33.4	NA	31	37	29
6988	64.7083	25.75	42.4	48	71	89	45.8	NA	18.3	19	55
8256	28.8333	36.3333	53.6667	61	26	33	22.6	NA	27.3	19	10
8264	55.0333	22.3333	37.4	46	108	NA	NA	NA	18.3	17	82
8265	25	24.6	48.5	44	29	26.5	20.6	20	NA	14	10
8231	95.0417	NA	NA	91	126	NA	116.4	63.8	27.1	42	90
8271	28.1667	26.1667	56.5	49	29	33.1	23.8	22.1	22.8	15	11
8274	63.0417	32.6	56.5	74	89	NA	55.8	NA	24.2	51	64
8275	34.5	29	81	68	51	41.3	32.8	NA	25.8	30	29
8420	NA	NA	NA	56	28	28.6	22.2	20.1	18.4	20	14
8283	200	34.2	131.6	71	250	NA	NA	NA	25.4	37	298
8284	77.0417	30	67.3333	61	41	66.3	29	NA	21.2	18	41
6008	26	24.6667	58	60	24	24.5	16	17.8	17.2	24	13
8422	NA	NA	NA	106	250	NA	NA	NA	NA	53	128
8296	29.3403	23.8333	56.8333	45	28	26.6	19	19.3	18	13	10
8297	200	27	68.6667	73	247	NA	67.3	58	NA	40	264
8300	35.4083	27.6667	92	61	40	NA	NA	NA	NA	31	25
8235	21	23.75	NA	60	58	55.4	33.8	25.6	18.2	22	52
8306	72.0417	37.8	100.167	96	250	125	125	79.5	33.4	50	230
8310	26	31	57.5	49	28	26.4	18	16	15.8	16	13
8236	35.6736	27	60	91	31	35.7	23.2	NA	18.9	21	15
8311	30.5	22	57	49	48	NA	NA	NA	NA	14	38
8314	29.4	27	36.5	64	37	32.1	21	17.9	15.2	41	17
8239	28.5	25.3333	55.8	52	29	31.6	22.4	22.6	21	18	14
8240	200	42.5	200	93	250	125	114.6	125	40.9	43	224
8323	NA	24	58.8333	51	36	37.9	26	20.8	20.7	13	15
8242	200	48.8333	200	120	250	NA	125	116.2	44	50	254
8325	29.6667	22.8333	47	49	27	22.2	19	18	15.1	14	9
8326	41.8681	34.8	73	67	49	NA	NA	NA	25	30	31
8222	200	41.25	72.5	90	90	125	69.7	NA	25.4	35	43
8430	NA	NA	NA	NA	NA	62.9	35.2	32.6	26.4	NA	NA
6042	29.1667	28	53.6667	56	29	27.3	17.6	NA	16.6	17	9
8335	200	49.8	83.3333	104	250	NA	NA	73	NA	48	140
8343	33.6667	25	46	62	26	36.3	30.6	25.9	20.3	21	19
6074	200	43.6	135.333	91	123	125	125	115.8	43.8	37	158
8351	200	36	95	78	250	NA	125	69.4	31.4	38	262
8353	27	19.3333	27.6	41	37	25.3	15.6	15.4	14.2	9	15
8354	34.3472	27.5	NA	70	29	27.4	21.4	NA	18.2	26	12
7296	29.6667	27	NA	70	45	33.7	24.8	NA	20.8	20	26
8365	27.5	30.5	44.6	51	26	25.2	19.2	NA	18.9	16	10
8374	31.8333	32.6667	54	59	30	35.1	25	22.8	19.5	30	14
8376	200	45.75	73.3333	84	250	NA	125	88.9	33.1	40	310
8378	41.825	27.6	44	56	41	31.9	25.2	NA	18.5	17	23
8412	NA	NA	NA	NA	NA	NA	NA	NA	NA	20	8
8387	35.5104	30.3333	57.8	52	44	NA	NA	NA	NA	18	28
8389	32.8333	27.2	47	63	38	32.6	23.8	NA	20.6	19	19
6243	35.8403	24.75	50	56	29	31.4	21.6	NA	19.4	23	15
7306	NA	NA	NA	60	67	NA	NA	NA	NA	NA	NA
7418	NA	NA	NA	63	39	NA	NA	NA	NA	NA	NA
8312	29.8333	25	46.8	66	35	34.1	25.8	21.6	20.9	38	13
8313	26	25	58.3333	49	27	27.9	20.2	18.4	18.2	18	10
8334	40.825	25.8333	60.4	64	51	56.4	34.6	NA	22.1	21	31
8337	82.0417	28.5	36.25	70	78	75	35.6	NA	17.8	33	49
8357	52.5417	25.6667	40.2	NA	NA	52.8	30.2	NA	18.2	18	53
8366	NA	NA	NA	NA	NA	NA	NA	NA	NA	NA	NA
8411	27.1667	25	69	NA	NA	25.8	21.5	21.4	19.6	NA	NA
8388	NA	24	40.5	60	34	35.2	24.6	NA	22.1	19	14
8395	33.3333	36.25	49.1667	69	40	31.9	24.4	NA	22.6	27	23
7014	NA	NA	NA	92	95.3	NA	NA	NA	NA	NA	NA
7081	45.0312	27.4	35	46	50	43.1	24.4	18.8	19	11	38
8243	93.0417	28.5	NA	66	51	87.4	36.2	29.3	19.6	62	39
8245	34.25	25	33.6667	46	47	43	28	21	18.4	18	38
7033	NA	NA	NA	76	126	NA	NA	NA	NA	38	126
7064	NA	NA	NA	79	46	NA	NA	NA	NA	NA	NA
7094	NA	NA	NA	58.5	29.8	NA	NA	NA	NA	NA	NA
7424	NA	NA	NA	43	26	NA	NA	NA	NA	NA	NA
7231	NA	NA	NA	46	30	NA	NA	NA	NA	NA	NA
7282	NA	NA	NA	51	23.8	NA	NA	NA	NA	NA	NA
7477	NA	NA	NA	59	43	NA	NA	NA	NA	NA	NA
7346	NA	NA	NA	64	42.8	NA	NA	NA	NA	NA	NA
8230	200	46.8	200	97	216	125	21.2	NA	18.5	47	160
