# Supplementary material for: Compressed variance component mixed model reveals epistasis associated with flowering in Arabidopsis
Source: Front Plant Sci. 2024 Jan 8;14:1283642. doi: 10.3389/fpls.2023.1283642 (PMC10800901; doi:10.3389/fpls.2023.1283642)
Supplement: Supplementary file 4 [file Table_1.xlsx]

## Sheet: Supplementary Table 1
Supplementary Table 1 | Detection of QQIs for Arabidopsis flowering-related traits using epistasis analysis of 3VmrMLM.
Trait ID	Marker_1	Chr_1	Posi_1	Marker_2	Chr_2	Posi_2	LOD(QQI)	aa.effect	variance	r2(%)	P-value	SIG/SUG
LD	SNP6269	1	3744308	SNP31420	1	19096387	5.3983	13.5375	180.367	4.2889	6.16737e-07	SUG
	SNP25515	1	14179890	SNP169292	5	3873896	5.2417	17.8146	312.342	7.4271	8.96749e-07	SUG
	SNP66960	2	9593797	SNP71678	2	12971293	6.6986	-22.1297	344.313	8.1874	2.79162e-08	SUG
	SNP66970	2	9603099	SNP71835	2	13106704	5.4156	-18.093	250.346	5.9529	5.91722e-07	SUG
LDV	SNP1471	1	863980	SNP28667	1	17485832	4.5362	-0.7222	0.5127	0.7778	4.8667e-06	SUG
	SNP3245	1	2010110	SNP7077	1	4153076	9.5485	-1.738	2.7532	4.1771	3.33307e-11	SIG
	SNP3248	1	2012282	SNP147893	4	10342205	4.5216	0.5727	0.3189	0.4838	5.03984e-06	SUG
	SNP8470	1	4960684	SNP98056	3	9198270	13.1243	-1.5093	2.2768	3.4544	7.59546e-15	SIG
	SNP11417	1	6594551	SNP144979	4	9173766	5.8963	0.9562	0.8397	1.2739	1.88027e-07	SUG
	SNP42592	1	24609482	SNP145208	4	9282317	13.3649	-1.3742	1.7469	2.6504	4.32628e-15	SIG
	SNP44317	1	25489200	SNP93771	3	7092529	3.2212	0.4823	0.2231	0.3385	0.000117437	SUG
	SNP60122	2	5045828	SNP176414	5	7475332	12.716	1.0519	1.1026	1.6729	1.97474e-14	SIG
	SNP68408	2	10626370	SNP160252	4	17335816	5.5316	-0.7759	0.4586	0.6958	4.48575e-07	SUG
	SNP69012	2	10945107	SNP124387	3	23155416	4.5505	0.6134	0.3609	0.5475	4.70143e-06	SUG
	SNP101870	3	10855686	SNP185950	5	12377558	7.3814	-1.058	1.1195	1.6984	5.53547e-09	SUG
	SNP157833	4	15895969	SNP174448	5	6629170	8.7882	1.493	2.2261	3.3774	1.99677e-10	SIG
	SNP161720	4	18263715	SNP200268	5	18622883	6.0271	-1.0189	1.031	1.5642	1.37721e-07	SUG
	SNP198769	5	18173321	SNP215883	5	26867679	4.7515	0.706	0.4803	0.7287	2.90145e-06	SUG
SDV	SNP5998	1	3572336	SNP126475	4	670047	7.3207	-6.4327	32.1728	2.6153	6.39184e-09	SUG
	SNP7023	1	4130798	SNP77415	2	17274168	3.1555	1.8169	3.2853	0.2671	0.000137873	SUG
	SNP21907	1	12162329	SNP93701	3	7055998	9.3359	-11.8411	50.7583	4.1262	5.49682e-11	SIG
	SNP30019	1	18104757	SNP209974	5	23560936	5.1674	-6.8276	26.2872	2.1369	1.07113e-06	SUG
	SNP31771	1	19335343	SNP164434	5	962413	8.0557	3.3407	10.9267	0.8882	1.12436e-09	SIG
	SNP32689	1	19911761	SNP200347	5	18654302	6.076	-2.646	6.6623	0.5416	1.22582e-07	SUG
	SNP44128	1	25374488	SNP184571	5	10973035	3.3481	-2.0098	4.0262	0.3273	8.61596e-05	SUG
	SNP66659	2	9324922	SNP161827	4	18320356	9.4568	-3.2592	10.622	0.8635	4.13591e-11	SIG
	SNP128333	4	1437362	SNP186694	5	12975568	4.0636	-2.5022	6.2408	0.5073	1.51945e-05	SUG
	SNP147928	4	10356359	SNP185033	5	11435368	3.2219	-1.9967	3.9793	0.3235	0.00011722	SUG
	SNP157235	4	15420336	SNP213947	5	25884913	3.4252	-6.7189	17.2426	1.4017	7.14175e-05	SUG
	SNP157665	4	15770883	SNP205577	5	21186933	3.487	0.6519	0.4161	0.0338	6.14391e-05	SUG
	SNP168379	5	3428484	SNP186783	5	13032863	6.3064	-2.4545	5.8243	0.4735	7.08694e-08	SUG
	SNP179236	5	8631603	SNP200347	5	18654302	7.6579	4.2576	18.0691	1.4688	2.8784e-09	SIG
FT10	SNP7463	1	4351402	SNP167863	5	3188328	8.7295	-2.9129	8.4795	2.6575	2.29335e-10	SIG
	SNP36522	1	22250037	SNP144708	4	9077818	5.162	1.8727	3.4572	1.0835	1.08514e-06	SUG
	SNP49895	1	29029722	SNP93449	3	6891782	3.289	1.7141	2.7488	0.8615	9.95187e-05	SUG
	SNP52761	2	286986	SNP132404	4	3555657	6.997	-3.1516	9.8729	3.0942	1.37572e-08	SUG
	SNP57969	2	3679162	SNP126320	4	607026	3.6675	2.2353	4.4976	1.4096	3.96333e-05	SUG
	SNP72468	2	13702910	SNP111164	3	16047835	6.7642	1.9803	3.8836	1.2172	2.38943e-08	SUG
	SNP72738	2	13864391	SNP160416	4	17449580	3.778	-1.906	3.4526	1.0821	3.03176e-05	SUG
	SNP124779	3	23365153	SNP184754	5	11111924	3.6014	-0.8973	0.7299	0.2287	4.65332e-05	SUG
	SNP126845	4	817566	SNP185421	5	11654502	6.443	-1.3881	1.8945	0.5937	5.12209e-08	SUG
	SNP128935	4	1765764	SNP200258	5	18620656	4.7414	-2.0595	4.2159	1.3213	2.97284e-06	SUG
	SNP186032	5	12442573	SNP188677	5	14052988	3.4906	-1.767	3.1034	0.9726	6.09006e-05	SUG
FT22	SNP5107	1	3178775	SNP32482	1	19800740	7.0044	11.1149	116.449	2.2556	1.35181e-08	SUG
	SNP5324	1	3260036	SNP7584	1	4415895	3.4287	6.335	38.3909	0.7436	7.08064e-05	SUG
	SNP11761	1	6806680	SNP49436	1	28589457	4.4288	2.4569	5.2791	0.1023	6.30133e-06	SUG
	SNP27316	1	16817466	SNP198374	5	18047236	3.417	-8.3375	48.3268	0.9361	7.28472e-05	SUG
	SNP28997	1	17646059	SNP185726	5	12260465	4.9372	3.8285	14.198	0.275	1.85894e-06	SUG
	SNP38966	1	23211233	SNP51990	1	30216027	3.3714	-6.0974	25.4145	0.4923	8.14139e-05	SUG
	SNP51006	1	29728170	SNP175063	5	6882551	4.3706	-6.8761	39.478	0.7647	7.24795e-06	SUG
	SNP61070	2	5626350	SNP72736	2	13864147	3.5255	-4.4865	18.1627	0.3518	5.59526e-05	SUG
	SNP67001	2	9635283	SNP174192	5	6522476	6.6765	-7.1545	36.7409	0.7117	2.94223e-08	SUG
	SNP73495	2	14363886	SNP122985	3	22251427	6.5698	9.0132	80.9209	1.5674	3.79014e-08	SUG
	SNP74056	2	14812429	SNP124249	3	23060180	3.6055	7.3194	40.18	0.7783	4.60716e-05	SUG
	SNP86404	3	3119603	SNP160075	4	17244672	4.539	6.4141	39.3551	0.7623	4.83386e-06	SUG
	SNP88000	3	4007509	SNP203492	5	20117155	3.1535	-0.3231	0.058	0.0011	0.000138559	SUG
	SNP89298	3	4805108	SNP124670	3	23294580	5.3428	-14.255	143.585	2.7812	7.04149e-07	SUG
	SNP92506	3	6418862	SNP170287	5	4481972	6.1161	-6.3278	35.3102	0.684	1.1142e-07	SUG
	SNP93695	3	7053620	SNP138233	4	6803997	7.6453	-8.0646	54.3044	1.0519	2.96509e-09	SIG
	SNP93907	3	7165532	SNP199484	5	18402672	4.5588	-8.0854	46.9233	0.9089	4.6085e-06	SUG
	SNP158115	4	16068468	SNP191237	5	15297625	4.2474	-7.8027	42.3251	0.8198	9.75187e-06	SUG
	SNP199455	5	18392498	SNP215837	5	26830714	7.1328	-17.8976	164.299	3.1825	9.97305e-09	SUG
0W	SNP2903	1	1777882	SNP44659	1	25749512	7.4378	3.2859	10.7687	0.8884	4.84466e-09	SUG
	SNP3524	1	2168058	SNP123853	3	22792694	10.3443	-5.5601	25.5631	2.1089	5.13296e-12	SIG
	SNP6605	1	3905614	SNP125854	4	429928	4.1738	-3.7649	13.9559	1.1514	1.16479e-05	SUG
	SNP8910	1	5236455	SNP177125	5	7799443	9.4795	-4.0382	16.2021	1.3367	3.92073e-11	SIG
	SNP10539	1	6083865	SNP105828	3	12704852	7.2965	-2.3666	5.0991	0.4207	6.76811e-09	SUG
	SNP58728	2	4279382	SNP157883	4	15926766	4.1225	1.8483	2.9428	0.2428	1.31805e-05	SUG
	SNP60729	2	5422817	SNP106742	3	13402904	7.2219	3.2455	10.1826	0.8401	8.07551e-09	SUG
	SNP72086	2	13398932	SNP168949	5	3679325	11.6905	5.8918	34.6969	2.8625	2.18088e-13	SIG
	SNP76337	2	16593490	SNP173141	5	6015500	4.2626	-3.3382	9.3475	0.7712	9.40123e-06	SUG
	SNP78603	2	17901757	SNP128139	4	1351932	12.5977	3.3405	10.9872	0.9064	2.60488e-14	SIG
	SNP122921	3	22192186	SNP128108	4	1331695	10.5176	5.4447	25.8529	2.1329	3.4171e-12	SIG
	SNP160226	4	17324466	SNP186715	5	12989399	9.1036	-3.7245	13.8359	1.1415	9.49923e-11	SIG
2W	SNP1281	1	728544	SNP72516	2	13735032	6.1976	-2.9583	7.4775	0.5962	9.17869e-08	SUG
	SNP2739	1	1701333	SNP72738	2	13864391	6.7828	-2.3184	5.3294	0.4249	2.28625e-08	SUG
	SNP3829	1	2353166	SNP121711	3	21572567	3.3529	2.098	4.3398	0.346	8.51549e-05	SUG
	SNP4536	1	2804464	SNP215594	5	26707113	4.0784	1.2894	1.2685	0.1011	1.4662e-05	SUG
	SNP7127	1	4180971	SNP126051	4	495910	3.6827	1.3722	1.6088	0.1283	3.82037e-05	SUG
	SNP32014	1	19491801	SNP74182	2	14909892	4.0049	-1.9858	3.9427	0.3144	1.75091e-05	SUG
	SNP71807	2	13080862	SNP214509	5	26232501	4.2726	-1.9446	2.8852	0.23	9.17726e-06	SUG
	SNP72093	2	13403388	SNP77354	2	17240062	5.0434	-2.9916	8.7268	0.6958	1.44134e-06	SUG
	SNP72738	2	13864391	SNP72795	2	13908682	3.6929	-2.6281	6.8639	0.5473	3.7269e-05	SUG
	SNP72803	2	13912903	SNP111408	3	16211077	7.0209	2.8501	7.6675	0.6114	1.29997e-08	SUG
	SNP77713	2	17402635	SNP206261	5	21499321	7.5203	-3.3501	10.8422	0.8645	3.98525e-09	SIG
	SNP97972	3	9169865	SNP176053	5	7316146	3.9219	0.911	0.8286	0.0661	2.13996e-05	SUG
	SNP152595	4	12565887	SNP168396	5	3432392	6.4043	-3.1265	9.4432	0.7529	5.61484e-08	SUG
	SNP161137	4	17906049	SNP175729	5	7155914	6.4481	-3.0428	8.4107	0.6706	5.06048e-08	SUG
4W	SNP3150	1	1953253	SNP179559	5	8790340	4.9789	-2.6551	6.9054	0.8271	1.68195e-06	SUG
	SNP6071	1	3616359	SNP24308	1	13421773	4.6523	-1.9426	3.7521	0.4494	3.68167e-06	SUG
	SNP17090	1	9842262	SNP146875	4	9923693	10.6643	3.4063	11.2416	1.3465	2.42131e-12	SIG
	SNP28278	1	17337997	SNP180071	5	9002497	7.0706	2.0819	4.0768	0.4883	1.15554e-08	SUG
	SNP50084	1	29168451	SNP101868	3	10855475	5.7021	-3.4327	11.6427	1.3946	2.98698e-07	SUG
	SNP71854	2	13129582	SNP74021	2	14783381	5.9143	-4.0612	11.265	1.3493	1.80117e-07	SUG
	SNP71914	2	13183674	SNP177563	5	7972091	11.2663	-3.3703	11.1785	1.339	5.8955e-13	SIG
	SNP76724	2	16816849	SNP200142	5	18581721	5.9431	-4.7345	13.98	1.6745	1.68181e-07	SUG
8W	SNP7812	1	4549350	SNP112412	3	16744595	3.2614	-0.9373	0.8724	1.285	0.000106443	SUG
	SNP21683	1	12074531	SNP161100	4	17883793	5.7405	0.8137	0.656	0.9662	2.72534e-07	SUG
	SNP27291	1	16801608	SNP176857	5	7678562	5.172	-0.9679	0.9161	1.3493	1.05929e-06	SUG
	SNP57865	2	3545201	SNP172047	5	5481570	4.3097	0.9445	0.8876	1.3074	8.39269e-06	SUG
	SNP111498	3	16271352	SNP133708	4	4625529	4.7149	-1.2723	1.6187	2.3841	3.16786e-06	SUG
	SNP118503	3	19743757	SNP177742	5	8045491	5.7617	1.2806	1.6344	2.4073	2.59139e-07	SUG
	SNP158764	4	16399073	SNP184976	5	11408831	5.3258	-0.3681	0.1294	0.1905	7.33361e-07	SUG
	SNP181717	5	9682133	SNP198630	5	18118144	6.4618	-1.5679	0.7024	1.0345	4.89815e-08	SUG
LN10	SNP10435	1	6010698	SNP145635	4	9454797	5.3721	-0.7744	0.5997	0.406	6.56645e-07	SUG
	SNP14480	1	8312679	SNP184707	5	11059782	4.6395	-1.0043	1.0031	0.679	3.79668e-06	SUG
	SNP22223	1	12307717	SNP184649	5	11028962	7.6124	-0.8995	0.8059	0.5455	3.2053e-09	SIG
	SNP25584	1	14310769	SNP120526	3	20959703	7.5159	1.6232	2.5735	1.7421	4.02637e-09	SUG
	SNP25639	1	14897238	SNP183321	5	10383029	3.7446	-0.2892	0.0743	0.0503	3.28789e-05	SUG
	SNP26045	1	15918833	SNP60283	2	5147530	6.5545	-1.327	1.684	1.14	3.93053e-08	SUG
	SNP27354	1	16842962	SNP185197	5	11511510	6.0149	-0.7828	0.6126	0.4147	1.41762e-07	SUG
	SNP29978	1	18084733	SNP202434	5	19643723	5.1973	0.8524	0.7238	0.49	9.97104e-07	SUG
	SNP37716	1	22729327	SNP72230	2	13532768	3.9717	-0.5514	0.3024	0.2047	1.89737e-05	SUG
	SNP42063	1	24343025	SNP185243	5	11552924	8.9617	1.784	3.1597	2.139	1.32667e-10	SIG
	SNP71427	2	12767762	SNP182169	5	9864668	5.5658	1.4677	1.4527	0.9834	4.1349e-07	SUG
	SNP77376	2	17245988	SNP202355	5	19610069	3.6578	-0.726	0.525	0.3554	4.0579e-05	SUG
	SNP81934	3	457618	SNP119021	3	20036159	3.5578	-0.6154	0.3622	0.2452	5.17267e-05	SUG
	SNP87857	3	3928935	SNP103582	3	11665342	5.6226	0.7942	0.5783	0.3915	3.61072e-07	SUG
	SNP157152	4	15377730	SNP171082	5	4985721	6.6973	0.826	0.414	0.2802	2.80045e-08	SUG
	SNP180251	5	9086359	SNP181077	5	9436304	5.0225	0.9447	0.7721	0.5227	1.51517e-06	SUG
LN22	SNP5366	1	3273608	SNP29108	1	17681740	3.4639	4.3445	18.8649	0.4734	6.49937e-05	SUG
	SNP25541	1	14215750	SNP66990	2	9618862	4.1456	9.7869	91.3177	2.2917	1.24668e-05	SUG
	SNP25786	1	15578134	SNP45945	1	26393007	3.8977	-4.242	17.9106	0.4495	2.26912e-05	SUG
	SNP27337	1	16836141	SNP87672	3	3820503	8.3044	-18.8521	270.545	6.7896	6.24984e-10	SIG
	SNP49518	1	28659261	SNP168088	5	3317550	4.8554	5.9676	30.6043	0.768	2.26122e-06	SUG
	SNP60270	2	5140278	SNP167863	5	3188328	3.2233	-8.0503	63.9713	1.6054	0.000116828	SUG
	SNP87932	3	3964708	SNP120225	3	20785159	6.0493	7.5261	48.1869	1.2093	1.30631e-07	SUG
	SNP90174	3	5328400	SNP194589	5	16770701	4.6753	-8.6914	55.7875	1.4	3.4838e-06	SUG
	SNP135033	4	5374732	SNP170524	5	4658497	3.2158	-8.8112	59.0995	1.4832	0.000118983	SUG
	SNP189335	5	14544405	SNP215981	5	26917557	3.9655	6.7908	43.2331	1.085	1.9258e-05	SUG
Marker_i: name of marker i in an interaction pair, Chr_i: chromosome of marker i in an interaction pair, and Posi_i: position of marker i in an interaction pair, bp (i=1,2), LOD: logarithm of odds, aa.effect: additive-additive effect, variance: the variance of each QQI, r2 (%): the proportion of total phenotypic variance explained by each QQI, SIG: significant, and SUG: suggested.

## Sheet: Supplementary Table 2
Supplementary Table 2 | Detection of QTNs for Arabidopsis flowering-related traits using epistasis analysis of 3VmrMLM.
Trait	Marker	Chr	Pos (bp)	LOD (QTN)	add	variance	r2(%)	P-value	SIG/SUG
LD	SNP14552	1	8341601	4.5181	-14.93	220.02	5.2318	5.08243e-06	SIG
	SNP115801	3	18249998	3.3348	-17.526	248.467	5.9083	8.90121e-05	SUG
	SNP167863	5	3188328	5.4979	-24.4704	464.801	11.0524	4.86239e-07	SIG
LDV	SNP42592	1	24609482	3.1223	2.6664	4.7881	7.2645	0.000149542	SUG
	SNP158615	4	16310486	3.5821	-1.6815	1.7852	2.7085	4.87647e-05	SUG
	SNP198956	5	18231444	3.5276	-1.479	2.0508	3.1115	5.56661e-05	SUG
	SNP200196	5	18599929	5.5964	-2.6436	6.2664	9.5074	3.84336e-07	SIG
SDV	SNP16107	1	9238722	5.4585	-6.149	24.3125	1.9764	5.34098e-07	SIG
	SNP34173	1	21144744	3.4912	-10.0777	23.9429	1.9463	6.0815e-05	SUG
	SNP58964	2	4421702	3.5288	-7.4758	16.7831	1.3643	5.55105e-05	SUG
	SNP90818	3	5607052	4.0432	-5.321	18.627	1.5142	1.59611e-05	SUG
	SNP140533	4	7586463	4.2439	-10.7598	46.4906	3.7792	9.83411e-06	SIG
	SNP159681	4	17010408	3.9315	-6.2262	31.8819	2.5917	2.09098e-05	SUG
	SNP200347	5	18654302	8.8426	8.6207	74.2431	6.0352	1.75658e-10	SIG
	SNP207986	5	22378148	3.2531	-6.755	44.9786	3.6563	0.000108622	SUG
FT10	SNP8748	1	5133355	3.6875	4.5981	17.9496	5.6255	3.77606e-05	SUG
	SNP16601	1	9540025	3.4256	1.3981	1.52	0.4764	7.13457e-05	SUG
	SNP86693	3	3295788	3.0641	-3.7633	10.5852	3.3175	0.000172397	SUG
	SNP103582	3	11665342	4.0655	-2.4715	5.5376	1.7355	1.51247e-05	SUG
	SNP111622	3	16329066	3.4569	2.6515	5.6669	1.776	6.61135e-05	SUG
	SNP125988	4	475865	3.8307	-3.6994	10.7756	3.3771	2.66889e-05	SUG
	SNP126164	4	540138	3.8009	2.4526	5.8173	1.8232	2.86839e-05	SUG
	SNP189335	5	14544405	3.4469	4.5215	19.8466	6.22	6.77396e-05	SUG
	SNP191815	5	15494372	6.4826	3.589	10.2637	3.2167	4.66267e-08	SIG
	SNP209452	5	23263170	3.4362	5.1546	23.7387	7.4398	6.95252e-05	SUG
FT22	SNP350	1	198389	4.0968	-15.7863	120.467	2.3334	1.40234e-05	SUG
	SNP66376	2	9077746	3.4935	-20.3566	187.725	3.6362	6.04819e-05	SUG
	SNP111012	3	15984582	3.4656	-12.1741	121.175	2.3472	6.47228e-05	SUG
	SNP157458	4	15645842	3.9088	-21.5722	277.468	5.3745	2.20901e-05	SUG
	SNP157896	4	15939470	3.7545	4.9392	14.8662	0.288	3.20931e-05	SUG
	SNP171580	5	5276083	4.1462	-15.3173	230.955	4.4736	1.24499e-05	SUG
0W	SNP42746	1	24690700	3.5037	5.6995	31.0292	2.5599	5.90001e-05	SUG
	SNP71354	2	12724525	3.1357	-5.4475	28.9776	2.3906	0.000144721	SUG
	SNP125854	4	429928	4.0662	8.7392	74.5787	6.1527	1.51008e-05	SUG
	SNP138391	4	6861095	4.1044	-7.6282	45.0908	3.72	1.37713e-05	SUG
	SNP154515	4	13608435	3.0982	7.5059	54.462	4.4931	0.000158586	SUG
	SNP200273	5	18623805	3.7938	-8.9414	79.7392	6.5784	2.91825e-05	SUG
2W	SNP14288	1	8229053	4.0957	-6.1026	24.1848	1.9283	1.40605e-05	SUG
	SNP31054	1	18788653	3.0871	-5.9777	35.5106	2.8314	0.000162971	SUG
	SNP72705	2	13853405	4.1642	-7.1729	41.1529	3.2813	1.19186e-05	SUG
	SNP80254	2	19026329	3.2598	-4.1077	15.1904	1.2112	0.000106856	SUG
	SNP101868	3	10855475	3.9118	-5.3111	20.7795	1.6568	2.19302e-05	SUG
	SNP121840	3	21617973	4.5901	-4.7833	15.8922	1.2671	4.27494e-06	SIG
	SNP125917	4	454542	3.4874	4.665	19.5924	1.5622	6.13813e-05	SUG
	SNP147759	4	10288399	3.177	-3.2988	8.1614	0.6507	0.000130823	SUG
	SNP160226	4	17324466	8.1123	6.2182	37.9961	3.0296	9.83526e-10	SIG
	SNP168326	5	3407666	5.2422	7.0929	47.1642	3.7606	8.95649e-07	SIG
	SNP174955	5	6847405	4.712	-6.5706	27.3569	2.1813	3.1897e-06	SIG
	SNP201374	5	19142569	4.0472	-4.2266	9.8195	0.7829	1.58087e-05	SUG
	SNP209808	5	23490084	4.3595	-3.7732	7.8261	0.624	7.44409e-06	SIG
4W	SNP14201	1	8182820	6.9496	-5.6497	18.5549	2.2225	1.53931e-08	SIG
	SNP25540	1	14215651	5.8149	6.2611	36.1863	4.3344	2.2827e-07	SIG
	SNP31054	1	18788653	4.1022	-5.4682	29.8481	3.5752	1.38442e-05	SUG
	SNP50083	1	29168306	3.7888	5.863	34.2562	4.1032	2.95358e-05	SUG
	SNP84705	3	2043877	3.6525	-5.7531	21.97	2.6316	4.11055e-05	SUG
	SNP101456	3	10664510	3.246	-3.8155	12.6571	1.5161	0.000110524	SUG
	SNP101868	3	10855475	4.2766	-6.1546	29.788	3.568	9.09062e-06	SIG
	SNP134640	4	5188778	4.2713	-3.5066	8.6276	1.0334	9.20744e-06	SIG
	SNP179503	5	8779356	3.1191	4.5252	19.9555	2.3903	0.00015069	SUG
	SNP188227	5	13873379	7.3123	-5.1195	14.0662	1.6849	6.51969e-09	SIG
	SNP214269	5	26079236	5.9465	-5.9335	10.8396	1.2984	1.66832e-07	SIG
8W	SNP1535	1	901327	3.8676	1.5425	2.2287	3.2827	2.4403e-05	SUG
	SNP16664	1	9571529	3.1017	-1.5106	2.1062	3.1021	0.000157264	SUG
	SNP45623	1	26238934	3.7619	1.6442	2.2279	3.2814	3.15248e-05	SUG
	SNP55664	2	1951554	3.4754	-1.0111	0.4981	0.7336	6.3204e-05	SUG
	SNP111498	3	16271352	3.1014	2.1037	4.3945	6.4726	0.000157371	SUG
	SNP167857	5	3184570	4.177	-2.075	2.8217	4.156	1.15561e-05	SUG
	SNP171367	5	5181027	3.0516	-2.0141	2.468	3.635	0.000177759	SUG
	SNP180798	5	9290330	4.4116	-2.1312	3.6418	5.3639	6.56735e-06	SIG
	SNP181717	5	9682133	3.9492	-1.7452	0.3063	0.4511	2.00328e-05	SUG
	SNP191065	5	15236383	4.6591	-1.1481	1.0569	1.5567	3.62199e-06	SIG
	SNP204585	5	20731972	4.7204	-1.4385	1.7276	2.5445	3.1266e-06	SIG
LN10	SNP28116	1	17275703	3.0859	-2.6212	4.8073	3.2543	0.000163431	SUG
	SNP29978	1	18084733	5.3683	-2.084	4.0625	2.7501	6.62609e-07	SIG
	SNP75137	2	15736997	4.1753	-2.464	2.7457	1.8587	1.16031e-05	SUG
	SNP100170	3	10157704	3.2723	-2.1614	4.2206	2.8571	0.000103659	SUG
	SNP103582	3	11665342	7.3526	-3.2538	9.5651	6.4751	5.92563e-09	SIG
	SNP125834	4	424505	4.1237	2.6528	4.924	3.3333	1.31439e-05	SUG
	SNP137919	4	6714740	3.491	2.5663	5.8542	3.963	6.08549e-05	SUG
	SNP150249	4	11329748	3.471	-1.9785	3.4496	2.3352	6.38808e-05	SUG
	SNP151832	4	12120050	3.0064	-1.3559	1.7399	1.1778	0.000198593	SUG
	SNP154837	4	13803134	3.1047	-2.6141	6.8317	4.6247	0.000156095	SUG
	SNP181101	5	9441899	4.7017	-1.9842	3.4695	2.3487	3.26995e-06	SIG
	SNP193886	5	16449102	5.4107	-3.423	5.4932	3.7186	5.98766e-07	SIG
	SNP213063	5	25416369	4.1266	3.1399	7.993	5.4108	1.30512e-05	SUG
LN22	SNP4312	1	2684894	6.7682	-22.9378	369.605	9.2756	2.36679e-08	SIG
	SNP41179	1	24068291	4.0372	-11.7804	121.557	3.0506	1.61954e-05	SUG
	SNP113571	3	17271278	8.7598	-23.217	188.145	4.7217	2.13497e-10	SIG
	SNP120421	3	20893919	3.0642	-16.8382	160.361	4.0244	0.00017236	SUG
	SNP135761	4	5742291	5.6936	-17.6185	166.109	4.1687	3.04834e-07	SIG
	SNP144372	4	8949791	5.5892	-14.3473	103.667	2.6016	3.91016e-07	SIG
	SNP194257	5	16647851	3.1854	-7.2791	37.871	0.9504	0.000128166	SUG
Chr: chromosome, Pos: position, LOD: logarithm of odds, add: additive effect, variance: the variance of each QTN, r2 (%): the proportion of total phenotypic variance explained by each QTN, SIG: significant, and SUG: suggested.

## Sheet: Supplementary Table 3
Supplementary Table 3 | All known genes (20 kb upstream and downstream) in the TAIR using epistasis analysis of 3VmrMLM.
Trait	QTN/QQI	Marker	known gene	bp	gene symbol	annotation	reference
LD	QQI	SNP6269	AT1G11190	chr1:3750066..3752780	BFN1	bifunctional nuclease	Perez-Amador et al., 2000
		SNP66970	AT2G22630	chr2:9618207..9622163	AGL17	MADs domain containing protein involved in promoting flowering	Han et al., 2008
		SNP66960	AT2G22540	chr2:9579647..9583901	SVP	nuclear protein	Fornara et al., 2008
LDV	QTN	SNP158615	AT4G34040	chr4:16304215..16308801	MBR2	RING/U-box superfamily protein	Inigo et al., 2012
	QQI	SNP1471	AT1G03457	chr1:860762..864372	BRN2	RNA-binding (RRM/RBD/RNP motifs) family protein	Kim et al., 2013
		SNP8470	AT1G14440	chr1:4938754..4941332	BHB2	long-day photoperiodism, flowering	Torti et al., 2012
		SNP44317	AT1G68050	chr1:25508639..25510907	FKF1	flavin-binding kelch repeat F box protein	Lee et al., 2018
		SNP157833	AT4G32980	chr4:15914670..15918153	ATH1	increased levels of ATH1 severely delay flowering	Li et al., 2012
SDV	QTN	SNP159681	AT4G35900	chr4:17004522..17006308	FD	regulation of photoperiodism, flowering（FD）	Gorham et al., 2018; Hanano et al., 2011
		SNP140533	AT4G12920	chr4:7568286..7569455	UND	eukaryotic aspartyl protease family protein	Phan et al., 2011
	QQI	SNP32689	AT1G53320	chr1:19890935..19893504	TLP7	member of plant TLP family	Bao et al., 2014
		SNP164434	AT5G03680	chr5:957611..961047	PTL	trihelix transcription factor	O'brien et al., 2015
FT10	QTN	SNP125988	AT4G01060	chr4:460479..461074	CPL3	Myb-related protein similar to CPC	Zhang et al., 2022
	QQI	SNP72738	AT2G32700	chr2:13866772..13872157	LUH	WD40 repeat and LUFS domain containing protein that is similar to LUG	Stahle et al., 2009
FT22	QTN	SNP350	AT1G01510	chr1:187145..190472	AN	homolog of human CtBP	Stern et al., 2007
			AT1G01530	chr1:192634..193670	AGL28	AGAMOUS-like 28	Yoo et al., 2006
	QQI	SNP32482	AT1G53160	chr1:19806263..19807705	SPL4	member of the SPL	Jung et al., 2016
		SNP72736	AT2G32700	chr2:13866772..13872157	LUH	WD40 repeat and LUFS domain containing protein that is similar to LUG	Stahle et al., 2009
		SNP124670	AT3G63010	chr3:23289243..23291486	GID1B	gibberellin (GA) receptor ortholog of the rice GA receptor gene (OsGID1)	Xu et al., 2021
		SNP67001	AT2G22630	chr2:9618207..9622163	AGL17	MADs domain containing protein involved in promoting flowering	Han et al., 2008
		SNP32482	AT1G53090	chr1:19783185..19786902	SPA4	member of the SPA (suppressor of phyA-105) protein family (SPA1-SPA4)	Laubinger et al., 2006; Maier et al., 2013
		SNP51990	AT1G80340	chr1:30200466..30202349	GA4H	protein with gibberellin 3 β-hydroxylase activity	Curaba et al.,2004
0W	QQI	SNP128139	AT4G03090	chr4:1366282..1371215	NDX	AtNDX negatively regulates ABI4 expression during ABA signaling.	Sun et al., 2013
		SNP157883	AT4G32980	chr4:15914670..15918153	ATH1	increased levels of ATH1 severely delay flowering	Li et al., 2012
		SNP76337	AT2G39810	chr2:16612777..16618122	HOS1	negative regulator of cold responses	Lazaro et al., 2015
		SNP78603	AT2G43010	chr2:17886798..17889087	SRL2	nuclear localized bHLH protein	Kumar et al., 2012
2W	QTN	SNP72705	AT2G32700	chr2:13866772..13872157	LUH	WD40 repeat and LUFS domain containing protein that is similar to LUG	Stahle et al., 2009
		SNP80254	AT2G46340	chr2:19022154..19027528	SPA1	member of the SPA (suppressor of phyA-105) protein family (SPA1-SPA4)	Ranjan et al., 2011
		SNP125917	AT4G01060	chr4:460479..461074	CPL3	Myb-related protein similar to CPC	Zhang et al., 2022
	QQI	SNP77354	AT2G41370	chr2:17237727..17240609	BOP2	cytoplasmic and nuclear-localized NPR1 like protein	Chahtane et al., 2018
		SNP126051	AT4G01220	chr4:513053..515853	MGP4	MGP4 (MALE GAMETOPHYTE DEFECTIVE 4)	Liu et al., 2011
4W	QTN	SNP101868	AT3G28470	chr3:10674508..10675724	MYB35	member of the R2R3 factor gene family	Lou et al., 2017
8W	QQI	SNP7812	AT1G13260	chr1:4542168..4543970	EDF4	AP2/B3 domain transcription factor	Feng et al., 2014
LN10	QQI	SNP77376	AT2G41370	chr2:17237727..17240609	BOP2	cytoplasmic and nuclear-localized NPR1 like protein	Chahtane et al., 2018
		SNP81934	AT3G02260	chr3:430984..448489	ASA1	Calossin-like protein	Yamaguchi et al., 2013
		SNP42063	AT1G65480	chr1:24331373..24333999	FT	promotes flowering	Collani et al., 2019
		SNP42063	AT1G65470	chr1:24319396..24324091	FAS1	chromatin Assembly Factor-1 (CAF-1) p150 subunit	Hisanaga et al., 2013
		SNP81934	AT3G02310	chr3:464279..467151	AGL4	MADS-box protein	Jetha et al., 2014
LN22	QTN	SNP120421	AT3G56400	chr3:20908711..20910623	WRKY70	member of WRKY Transcription Factor	Besseau et al., 2012
		SNP135761	AT4G08920	chr4:5723651..5727268	CRY1	flavin-type blue-light photoreceptor	Mockler et al., 2003
	QQI	SNP66990	AT2G22630	chr2:9618207..9622163	AGL17	MADs domain containing protein involved in promoting flowering	Han et al., 2008
Bao, Y., Song, W. M., Jin, Y. L., Jiang, C. M., Yang, Y., Li, B., et al. (2014). Characterization of Arabidopsis Tubby-like proteins and redundant function of AtTLP3 and AtTLP9 in plant response to ABA and osmotic stress. Plant Mol Biol, 86(4-5), 471-483. doi:10.1007/s11103-014-0241-6
Besseau, S., Li, J., & Palva, E. T. (2012). WRKY54 and WRKY70 co-operate as negative regulators of leaf senescence in Arabidopsis thaliana. J Exp Bot, 63(7), 2667-2679. doi:10.1093/jxb/err450
Chahtane, H., Zhang, B., Norberg, M., LeMasson, M., Thevenon, E., Bako, L., et al. (2018). LEAFY activity is post-transcriptionally regulated by BLADE ON PETIOLE2 and CULLIN3 in Arabidopsis. New Phytol, 220(2), 579-592. doi:10.1111/nph.15329
Collani, S., Neumann, M., Yant, L., & Schmid, M. (2019). FT Modulates Genome-Wide DNA-Binding of the bZIP Transcription Factor FD. Plant Physiol, 180(1), 367-380. doi:10.1104/pp.18.01505
Curaba, J., Moritz, T., Blervaque, R., Parcy, F., Raz, V., Herzog, M., et al. (2004). AtGA3ox2, a key gene responsible for bioactive gibberellin biosynthesis, is regulated during embryogenesis by LEAFY COTYLEDON2 and FUSCA3 in Arabidopsis. Plant Physiol, 136(3), 3660-3669. doi:10.1104/pp.104.047266
Feng, C. Z., Chen, Y., Wang, C., Kong, Y. H., Wu, W. H., & Chen, Y. F. (2014). Arabidopsis RAV1 transcription factor, phosphorylated by SnRK2 kinases, regulates the expression of ABI3, ABI4, and ABI5 during seed germination and early seedling development. Plant J, 80(4), 654-668. doi:10.1111/tpj.12670
Fornara, F., Gregis, V., Pelucchi, N., Colombo, L., & Kater, M. (2008). The rice StMADS11-like genes OsMADS22 and OsMADS47 cause floral reversions in Arabidopsis without complementing the svp and agl24 mutants. J Exp Bot, 59(8), 2181-2190. doi:10.1093/jxb/ern083
Gorham, S. R., Weiner, A. I., Yamadi, M., & Krogan, N. T. (2018). HISTONE DEACETYLASE 19 and the flowering time gene FD maintain reproductive meristem identity in an age-dependent manner. J Exp Bot, 69(20), 4757-4771. doi:10.1093/jxb/ery239
Han, P., Garcia-Ponce, B., Fonseca-Salazar, G., Alvarez-Buylla, E. R., & Yu, H. (2008). AGAMOUS-LIKE 17, a novel flowering promoter, acts in a FT-independent photoperiod pathway. Plant J, 55(2), 253-265. doi:10.1111/j.1365-313X.2008.03499.x
Hanano, S., & Goto, K. (2011). Arabidopsis TERMINAL FLOWER1 is involved in the regulation of flowering time and inflorescence development through transcriptional repression. Plant Cell, 23(9), 3172-3184. doi:10.1105/tpc.111.088641
Hisanaga, T., Ferjani, A., Horiguchi, G., Ishikawa, N., Fujikura, U., Kubo, M., et al. (2013). The ATM-dependent DNA damage response acts as an upstream trigger for compensation in the fas1 mutation during Arabidopsis leaf development. Plant Physiol, 162(2), 831-841. doi:10.1104/pp.113.216796
Inigo, S., Giraldez, A. N., Chory, J., & Cerdan, P. D. (2012). Proteasome-mediated turnover of Arabidopsis MED25 is coupled to the activation of FLOWERING LOCUS T transcription. Plant Physiol, 160(3), 1662-1673. doi:10.1104/pp.112.205500
Jetha, K., Theissen, G., & Melzer, R. (2014). Arabidopsis SEPALLATA proteins differ in cooperative DNA-binding during the formation of floral quartet-like complexes. Nucleic Acids Res, 42(17), 10927-10942. doi:10.1093/nar/gku755
Jung, J. H., Lee, H. J., Ryu, J. Y., & Park, C. M. (2016). SPL3/4/5 Integrate Developmental Aging and Photoperiodic Signals into the FT-FD Module in Arabidopsis Flowering. Mol Plant, 9(12), 1647-1659. doi:10.1016/j.molp.2016.10.014
Kim, H. S., Abbasi, N., & Choi, S. B. (2013). Bruno-like proteins modulate flowering time via 3' UTR-dependent decay of SOC1 mRNA. New Phytol, 198(3), 747-756. doi:10.1111/nph.12181
Kumar, S. V., Lucyshyn, D., Jaeger, K. E., Alos, E., Alvey, E., Harberd, N. P., et al. (2012). Transcription factor PIF4 controls the thermosensory activation of flowering. Nature, 484(7393), 242-245. doi:10.1038/nature10928
Laubinger, S., Marchal, V., Le Gourrierec, J., Wenkel, S., Adrian, J., Jang, S., et al. (2006). Arabidopsis SPA proteins regulate photoperiodic flowering and interact with the floral inducer CONSTANS to regulate its stability. Development, 133(16), 3213-3222. doi:10.1242/dev.02481
Lazaro, A., Mouriz, A., Pineiro, M., & Jarillo, J. A. (2015). Red Light-Mediated Degradation of CONSTANS by the E3 Ubiquitin Ligase HOS1 Regulates Photoperiodic Flowering in Arabidopsis. Plant Cell, 27(9), 2437-2454. doi:10.1105/tpc.15.00529
Lee, C. M., Feke, A., Li, M. W., Adamchek, C., Webb, K., Pruneda-Paz, J., et al. (2018). Decoys Untangle Complicated Redundancy and Reveal Targets of Circadian Clock F-Box Proteins. Plant Physiol, 177(3), 1170-1186. doi:10.1104/pp.18.00331
Li, Y., Pi, L., Huang, H., & Xu, L. (2012). ATH1 and KNAT2 proteins act together in regulation of plant inflorescence architecture. J Exp Bot, 63(3), 1423-1433. doi:10.1093/jxb/err376
Liu, X. L., Liu, L., Niu, Q. K., Xia, C., Yang, K. Z., Li, R., et al. (2011). Male gametophyte defective 4 encodes a rhamnogalacturonan II xylosyltransferase and is important for growth of pollen tubes and roots in Arabidopsis. Plant J, 65(4), 647-660. doi:10.1111/j.1365-313X.2010.04452.x
Lou, Y., Zhou, H. S., Han, Y., Zeng, Q. Y., Zhu, J., & Yang, Z. N. (2018). Positive regulation of AMS by TDF1 and the formation of a TDF1-AMS complex are required for anther development in Arabidopsis thaliana. New Phytol, 217(1), 378-391. doi:10.1111/nph.14790
Maier, A., Schrader, A., Kokkelink, L., Falke, C., Welter, B., Iniesto, E., et al. (2013). Light and the E3 ubiquitin ligase COP1/SPA control the protein stability of the MYB transcription factors PAP1 and PAP2 involved in anthocyanin accumulation in Arabidopsis. Plant J, 74(4), 638-651. doi:10.1111/tpj.12153
Mockler, T., Yang, H., Yu, X., Parikh, D., Cheng, Y. C., Dolan, S., et al. (2003). Regulation of photoperiodic flowering by Arabidopsis photoreceptors. Proc Natl Acad Sci U S A, 100(4), 2140-2145. doi:10.1073/pnas.0437826100
O'Brien, M., Kaplan-Levy, R. N., Quon, T., Sappl, P. G., & Smyth, D. R. (2015). PETAL LOSS, a trihelix transcription factor that represses growth in Arabidopsis thaliana, binds the energy-sensing SnRK1 kinase AKIN10. J Exp Bot, 66(9), 2475-2485. doi:10.1093/jxb/erv032
Perez-Amador, M. A., Abler, M. L., De Rocher, E. J., Thompson, D. M., van Hoof, A., LeBrasseur, N. D., et al. (2000). Identification of BFN1, a bifunctional nuclease induced during leaf and stem senescence in Arabidopsis. Plant Physiol, 122(1), 169-180. doi:10.1104/pp.122.1.169
Phan, H. A., Iacuone, S., Li, S. F., & Parish, R. W. (2011). The MYB80 transcription factor is required for pollen development and the regulation of tapetal programmed cell death in Arabidopsis thaliana. Plant Cell, 23(6), 2209-2224. doi:10.1105/tpc.110.082651
Ranjan, A., Fiene, G., Fackendahl, P., & Hoecker, U. (2011). The Arabidopsis repressor of light signaling SPA1 acts in the phloem to regulate seedling de-etiolation, leaf expansion and flowering time. Development, 138(9), 1851-1862. doi:10.1242/dev.061036
Stahle, M. I., Kuehlich, J., Staron, L., von Arnim, A. G., & Golz, J. F. (2009). YABBYs and the transcriptional corepressors LEUNIG and LEUNIG_HOMOLOG maintain leaf polarity and meristem activity in Arabidopsis. Plant Cell, 21(10), 3105-3118. doi:10.1105/tpc.109.070458
Stern, M. D., Aihara, H., Cho, K. H., Kim, G. T., Horiguchi, G., Roccaro, G. A., et al. (2007). Structurally related Arabidopsis ANGUSTIFOLIA is functionally distinct from the transcriptional corepressor CtBP. Dev Genes Evol, 217(11-12), 759-769. doi:10.1007/s00427-007-0186-8
Sun, Q., Csorba, T., Skourti-Stathaki, K., Proudfoot, N. J., & Dean, C. (2013). R-loop stabilization represses antisense transcription at the Arabidopsis FLC locus. Science, 340(6132), 619-621. doi:10.1126/science.1234848
Torti, S., Fornara, F., Vincent, C., Andres, F., Nordstrom, K., Gobel, U., et al. (2012). Analysis of the Arabidopsis shoot meristem transcriptome during floral transition identifies distinct regulatory patterns and a leucine-rich repeat protein that promotes flowering. Plant Cell, 24(2), 444-462. doi:10.1105/tpc.111.092791
Xu, P., Chen, H., Li, T., Xu, F., Mao, Z., Cao, X., et al. (2021). Blue light-dependent interactions of CRY1 with GID1 and DELLA proteins regulate gibberellin signaling and photomorphogenesis in Arabidopsis. Plant Cell, 33(7), 2375-2394. doi:10.1093/plcell/koab124
Yamaguchi, N., & Komeda, Y. (2013). The role of CORYMBOSA1/BIG and auxin in the growth of Arabidopsis pedicel and internode. Plant Sci, 209, 64-74. doi:10.1016/j.plantsci.2013.04.009
Yoo, S. K., Lee, J. S., & Ahn, J. H. (2006). Overexpression of AGAMOUS-LIKE 28 (AGL28) promotes flowering by upregulating expression of floral promoters within the autonomous pathway. Biochem Biophys Res Commun, 348(3), 929-936. doi:10.1016/j.bbrc.2006.07.121
Zhang, Y., & Shen, L. (2022). CPL2 and CPL3 act redundantly in FLC activation and flowering time regulation in Arabidopsis. Plant Signal Behav, 17(1), 2026614. doi:10.1080/15592324.2022.2026614

## Sheet: Supplementary Table 4
Supplementary Table 4 | All DEGs related to the target traits under 22°C vs. 10°C, long-day vs. short-day, and 4 weeks vs. 0 weeks vernalization.
group	gene	log2FoldChange	P-value	FDR
22°C vs. 10°C	AT1G09950	1.4258	--	0.000397549
22°C vs. 10°C	AT1G12990	1.18478	--	5.16e-08
22°C vs. 10°C	AT1G23390	-2.18738	--	5.94e-06
22°C vs. 10°C	AT1G70090	1.17578	--	2.79e-05
22°C vs. 10°C	AT1G76220	-1.24192	--	0.0113423
22°C vs. 10°C	AT2G34010	1.14171	--	0.042439
22°C vs. 10°C	AT3G15750	1.56945	--	2.07e-05
22°C vs. 10°C	AT3G54150	1.97968	--	0.00582465
22°C vs. 10°C	AT3G55980	2.7902	--	1.05e-07
22°C vs. 10°C	AT3G56360	-1.20477	--	2.11e-07
22°C vs. 10°C	AT4G00970	1.32019	--	0.000277029
22°C vs. 10°C	AT4G01250	1.19698	--	0.000254136
22°C vs. 10°C	AT4G01870	1.73525	--	0.000588714
22°C vs. 10°C	AT4G21215	1.06473	--	7.6e-05
22°C vs. 10°C	AT4G23180	1.33685	--	1.21e-06
22°C vs. 10°C	AT4G31800	2.32618	--	1.2e-06
22°C vs. 10°C	AT4G33050	1.42299	--	0.00836688
22°C vs. 10°C	AT4G36500	1.4556	--	0.000238503
LD vs. SD	AT1G03445	-4.00954	0.006598	--
LD vs. SD	AT2G21830	-3.29933	0.007133	--
LD vs. SD	AT1G48930	2.8188	0.013089	--
LD vs. SD	AT1G14470	3.11503	0.013712	--
LD vs. SD	AT3G16540	-2.88965	0.014533	--
LD vs. SD	AT3G62610	-2.06961	0.015316	--
LD vs. SD	AT1G06540	3.12402	0.02477	--
LD vs. SD	AT1G12190	-2.92423	0.029803	--
LD vs. SD	AT4G31890	1.89269	0.033589	--
LD vs. SD	AT1G19150	2.42361	0.033896	--
LD vs. SD	AT1G03510	2.71313	0.035148	--
LD vs. SD	AT1G52040	1.79899	0.040325	--
LD vs. SD	AT1G68040	1.65715	0.042297	--
LD vs. SD	AT4G03230	-1.8808	0.044908	--
4W vs. 0W	AT1G19050	-1.13	0.000661	--
4W vs. 0W	AT1G06570	1.07	0.000679	--
4W vs. 0W	AT4G39260	-1.29	0.0134	--
Note: '--' was the missing value.

## Sheet: Supplementary Table 5
Supplementary Table 5 | Results of phenotypic differences across haplotypes for 20 candidate genes.
Trait	QTN/QQI	gene	haplotypes in pairs	P-value
LDV	QQI	AT1G03445	CAAGA vs. CAGGA	0.617873
			CAAGA vs. CAGGC	0.1252
			CAAGA vs. CCAGA	0.683974
			CAAGA vs. CCAGC	0.250561
			CAAGA vs. CCGGA	0.988024
			CAAGA vs. TAGAA	0.790405
			CAAGA vs. TAGGA	0.824868
			CAGGA vs. CAGGC	2.52e-08
			CAGGA vs. CCAGA	0.452599
			CAGGA vs. CCAGC	0.000131
			CAGGA vs. CCGGA	0.674421
			CAGGA vs. TAGAA	0.534146
			CAGGA vs. TAGGA	0.348784
			CAGGC vs. CCAGA	0.294606
			CAGGC vs. CCAGC	0.0596372
			CAGGC vs. CCGGA	0.236614
			CAGGC vs. TAGAA	2.11e-05
			CAGGC vs. TAGGA	0.0596652
			CCAGA vs. CCAGC	0.591382
			CCAGA vs. CCGGA	0.709602
			CCAGA vs. TAGAA	0.575378
			CCAGA vs. TAGGA	0.825887
			CCAGC vs. CCGGA	0.30767
			CCAGC vs. TAGAA	0.00506593
			CCAGC vs. TAGGA	0.232403
			CCGGA vs. TAGAA	0.827714
			CCGGA vs. TAGGA	0.833671
			TAGAA vs. TAGGA	0.538187
		AT1G19050	CTC vs. CTT	0.971751
			CTC vs. TCC	5.92e-08
			CTT vs. TCC	4.49e-07
		AT1G68040	CTTAGGT vs. TCCAAGG	0.219409
			CTTAGGT vs. TCCAGGT	0.00634709
			CTTAGGT vs. TTCAGGT	0.341234
			CTTAGGT vs. TTCGGCT	0.579131
			CTTAGGT vs. TTCGGGT	0.150758
			TCCAAGG vs. TCCAGGT	0.00386438
			TCCAAGG vs. TTCAGGT	0.800099
			TCCAAGG vs. TTCGGCT	0.0358061
			TCCAAGG vs. TTCGGGT	0.39508
			TCCAGGT vs. TTCAGGT	0.0178169
			TCCAGGT vs. TTCGGCT	0.000261
			TCCAGGT vs. TTCGGGT	0.28272
			TTCAGGT vs. TTCGGCT	0.105349
			TTCAGGT vs. TTCGGGT	0.375726
			TTCGGCT vs. TTCGGGT	0.0549411
		AT3G62610	AAAG vs. AGTA	3.21e-07
			AAAG vs. CGTA	0.000216
			AGTA vs. CGTA	0.309398
		AT4G39260	GC vs. GT	0.260549
			GC vs. TC	0.000331
			GC vs. TT	2.73e-05
			GT vs. TC	0.509527
			GT vs. TT	0.645334
			TC vs. TT	0.231194
SDV	QQI	AT2G21830	ATAC vs. ATGC	0.0107957
			ATAC vs. CCAA	0.636958
			ATAC vs. CTAC	0.0977881
			ATGC vs. CCAA	0.00816254
			ATGC vs. CTAC	0.578327
			CCAA vs. CTAC	0.178481
		AT4G03230	AGAGCCTACGTGGTCTAAGGT vs. AGGAGAACACTAGTACGCATG	0.476422
			AGAGCCTACGTGGTCTAAGGT vs. AGGGGAAACGTAATCTAAAGT	0.0122827
			AGAGCCTACGTGGTCTAAGGT vs. TAGAGAACACTAGAACGCATG	0.146592
			AGGAGAACACTAGTACGCATG vs. AGGGGAAACGTAATCTAAAGT	0.00516313
			AGGAGAACACTAGTACGCATG vs. TAGAGAACACTAGAACGCATG	0.522612
			AGGGGAAACGTAATCTAAAGT vs. TAGAGAACACTAGAACGCATG	0.00207228
	QTN	AT3G16540	CGCCTAACGATGGAGC vs. TGCCCGGTGGGTGTTC	0.413521
			CGCCTAACGATGGAGC vs. TGTATAACGATTGTTT	0.362291
			TGCCCGGTGGGTGTTC vs. TGTATAACGATTGTTT	0.0405263
FT10	QQI	AT4G01870	GTCTGG vs. TTGTTG	0.0835793
			GTCTGG vs. TTGTTT	0.0420344
			TTGTTG vs. TTGTTT	0.00687071
	QTN	AT4G01250	TATACTATCT vs. TGGACCATCA	0.00335262
			TATACTATCT vs. TGGACTAAAT	1.54e-05
			TATACTATCT vs. TGGACTATCT	0.000586
			TGGACCATCA vs. TGGACTAAAT	0.0111352
			TGGACCATCA vs. TGGACTATCT	0.055585
			TGGACTAAAT vs. TGGACTATCT	0.78322
FT22	QQI	AT1G09950	ATATAGT vs. GAGGACT	0.12691
			ATATAGT vs. GAGGTCT	0.017346
			GAGGACT vs. GAGGTCT	0.138065
		AT1G12990	CGGGGTG vs. CGGGTTG	0.136789
			CGGGGTG vs. TGGGTTG	0.880583
			CGGGGTG vs. TGTGTTT	5.65e-07
			CGGGTTG vs. TGGGTTG	0.23166
			CGGGTTG vs. TGTGTTT	9.16e-06
			TGGGTTG vs. TGTGTTT	7.98e-07
		AT2G34010	AGG vs. ATG	0.269338
			AGG vs. GGA	0.248658
			AGG vs. GGG	0.236895
			ATG vs. GGA	0.00116795
			ATG vs. GGG	0.846944
			GGA vs. GGG	0.000786
LN10	QQI	AT1G23390	GCCCATATTTTT vs. TTCCATGTTTGA	0.391884
			GCCCATATTTTT vs. TTCCATGTTTTT	0.103032
			GCCCATATTTTT vs. TTGTGCGGCCGA	0.010768
			TTCCATGTTTGA vs. TTCCATGTTTTT	0.297649
			TTCCATGTTTGA vs. TTGTGCGGCCGA	0.17082
			TTCCATGTTTTT vs. TTGTGCGGCCGA	0.766705
		AT3G54150	AGAAATGCAG vs. AGAAGTGCTA	0.0853989
			AGAAATGCAG vs. AGAAGTGCTG	0.117656
			AGAAATGCAG vs. GAAAGTGCTG	0.0820896
			AGAAATGCAG vs. GGAAGTGCTG	0.912303
			AGAAGTGCTA vs. AGAAGTGCTG	0.434239
			AGAAGTGCTA vs. GAAAGTGCTG	0.824318
			AGAAGTGCTA vs. GGAAGTGCTG	0.0146653
			AGAAGTGCTG vs. GAAAGTGCTG	0.30328
			AGAAGTGCTG vs. GGAAGTGCTG	0.0346464
			GAAAGTGCTG vs. GGAAGTGCTG	0.0494807
	QTN	AT4G00970	AGCCCACTGA vs. AGCTCGCCGT	0.000649
			AGCCCACTGA vs. CAATCGCCGT	0.00305764
			AGCCCACTGA vs. CAATGGCCCT	0.000361
			AGCTCGCCGT vs. CAATCGCCGT	0.0553045
			AGCTCGCCGT vs. CAATGGCCCT	0.246816
			CAATCGCCGT vs. CAATGGCCCT	0.417791
		AT4G23180	AGGTAGGG vs. GCCCCTTA	4.37e-05
LN22	QQI	AT1G70090	CAACCA vs. CAAGCA	0.58731
			CAACCA vs. CAGCCA	0.945844
			CAACCA vs. CCACCA	0.513033
			CAACCA vs. CCAGCA	0.0419428
			CAACCA vs. TCAGTA	0.000359
			CAACCA vs. TCGGCG	0.286486
			CAACCA vs. TCGGTG	0.258591
			CAAGCA vs. CAGCCA	0.697131
			CAAGCA vs. CCACCA	0.785896
			CAAGCA vs. CCAGCA	0.290924
			CAAGCA vs. TCAGTA	0.48173
			CAAGCA vs. TCGGCG	0.424565
			CAAGCA vs. TCGGTG	0.531425
			CAGCCA vs. CCACCA	0.639532
			CAGCCA vs. CCAGCA	0.252836
			CAGCCA vs. TCAGTA	0.134292
			CAGCCA vs. TCGGCG	0.459651
			CAGCCA vs. TCGGTG	0.535117
			CCACCA vs. CCAGCA	0.065971
			CCACCA vs. TCAGTA	0.181037
			CCACCA vs. TCGGCG	0.431592
			CCACCA vs. TCGGTG	0.261662
			CCAGCA vs. TCAGTA	0.000763
			CCAGCA vs. TCGGCG	0.142694
			CCAGCA vs. TCGGTG	0.569685
			TCAGTA vs. TCGGCG	0.229436
			TCAGTA vs. TCGGTG	0.00177076
			TCGGCG vs. TCGGTG	0.338662
		AT3G15750	CAGTAGT vs. CATGAGT	0.00949482
			CAGTAGT vs. CGGTAGT	8.27e-05
			CAGTAGT vs. TAGTGGT	0.00147284
			CATGAGT vs. CGGTAGT	0.0272612
			CATGAGT vs. TAGTGGT	0.365795
			CGGTAGT vs. TAGTGGT	0.234307
		AT3G55980	CACTTCAAG vs. CACTTCAGG	0.494601
			CACTTCAAG vs. TACTTCAAG	0.831235
			CACTTCAAG vs. TACTTCAGG	0.00811706
			CACTTCAAG vs. TATTTCAGG	0.379024
			CACTTCAAG vs. TGCTTCAAG	0.41619
			CACTTCAAG vs. TGCTTCAGG	0.436121
			CACTTCAGG vs. TACTTCAAG	0.251227
			CACTTCAGG vs. TACTTCAGG	0.95493
			CACTTCAGG vs. TATTTCAGG	0.418403
			CACTTCAGG vs. TGCTTCAAG	0.775829
			CACTTCAGG vs. TGCTTCAGG	0.483844
			TACTTCAAG vs. TACTTCAGG	0.0384501
			TACTTCAAG vs. TATTTCAGG	0.622295
			TACTTCAAG vs. TGCTTCAAG	0.181892
			TACTTCAAG vs. TGCTTCAGG	0.374977
			TACTTCAGG vs. TATTTCAGG	0.0128534
			TACTTCAGG vs. TGCTTCAAG	0.742404
			TACTTCAGG vs. TGCTTCAGG	0.183005
			TATTTCAGG vs. TGCTTCAAG	0.361493
			TATTTCAGG vs. TGCTTCAGG	0.188641
			TGCTTCAAG vs. TGCTTCAGG	0.370022
Note: Red font indicates significant with P-values less than 0.05.

## Sheet: Supplementary Table 6
Supplementary Table 6 | Comparison of the number of significant QQIs detected by 3VmrMLM, PLINK, REMMA, and QMDR methods.
Trait	3VmrMLM	PLINK	REMMA	QMDR
LD	8	14907	0	1
LDV	28	9638	0	0
SDV	27	26904	429	49
FT10	22	2903	0	0
FT22	38	41132	72	18
0W	24	3707	--	0
2W	27	18727	--	0
4W	16	5742	--	1
8W	16	29616	3541	1
LN10	32	9710	--	0
LN22	20	9062	0	72
Note:-- indicates that no result was obtained by the method.
